# Supplementary material for: The effect of foliar chitosan application on fusarium head blight in barley is highly genotype dependent
Source: BMC Plant Biol. 2026 Jul 13;26:1199. doi: 10.1186/s12870-026-09486-7 (PMC13366867; doi:10.1186/s12870-026-09486-7)
Supplement: Supplementary file 1 — Supplementary Material 1: Table S-1. Primer sequences for quantification of barley or F. culmorum DNA in qPCR assay [29] and barley reference and target genes used for gene expression analyses in qRT-PCR. The barley Ubiquitin gene was previously validated as a reference gene in a study by [33] and showed stable expression in transcriptomic data across different stress conditions [32]. The gene identifiers and gene descriptions are given for the Morex v3 barley reference genome [56]. Table S-2. Pearson´s correlation analyses assessing relationships between mean gene expression of defence- and stress associated genes with mean fungal DNA contents in barley spikes of nine either Mock + Fc or Chitosan + Fc treated barley genotypes 5 days post inoculation. The table shows the comparisons per target gene, the respective number of genotypes (n), the degree of freedom (df) per comparison, the p value at a level of significance of 0.05, R2 values and the equation for the linear regression line. Figure S-1. ethylene production in leaves of cultivars Marthe and Sangria treated with mock or different chitosan preparations. [A] The pre-treatment (1st) of 10 days old barley plants with mock- or chitosan solution occurred 2 days before the preparation of leaf discs for subsequent ethylene measurement after challenge treatment with mock or chitosan. The experiment was conducted in two independent biological replicates with four to five technical replicates. Error bars indicate standard error. “Chitosan” = Chitosan (C3646, obtained from Sigma-Aldrich, Germany); “Chitosan practical grade” (417963, obtained from Sigma-Aldrich, Germany); “Chitosan low mol. Weight” = Chitosan (448869, obtained from Sigma-Aldrich, Germany). Statistical differences between rank sums of treatment groups were tested using the Mann–Whitney U-test. Significant differences are indicated as *p < 0.05; **p < 0.01. Figure S-2. Fungal growth assay on ¼ strength PDA supplemented with different chitosan concentratio [file 12870_2026_9486_MOESM1_ESM.zip]

Archive with 3 entries (3 files):
- Raw data sets_RD1-RD10_revised.xlsx
- Suppl. Datasets_D1-10_revised.xlsx
- Supplementary Data.docx
