# Supplementary material for: The effect of foliar chitosan application on fusarium head blight in barley is highly genotype dependent
Source: BMC Plant Biol. 2026 Jul 13;26:1199. doi: 10.1186/s12870-026-09486-7 (PMC13366867; doi:10.1186/s12870-026-09486-7)
Supplement: Supplementary file 1 — Supplementary Material 1: Table S-1. Primer sequences for quantification of barley or F. culmorum DNA in qPCR assay [29] and barley reference and target genes used for gene expression analyses in qRT-PCR. The barley Ubiquitin gene was previously validated as a reference gene in a study by [33] and showed stable expression in transcriptomic data across different stress conditions [32]. The gene identifiers and gene descriptions are given for the Morex v3 barley reference genome [56]. Table S-2. Pearson´s correlation analyses assessing relationships between mean gene expression of defence- and stress associated genes with mean fungal DNA contents in barley spikes of nine either Mock + Fc or Chitosan + Fc treated barley genotypes 5 days post inoculation. The table shows the comparisons per target gene, the respective number of genotypes (n), the degree of freedom (df) per comparison, the p value at a level of significance of 0.05, R2 values and the equation for the linear regression line. Figure S-1. ethylene production in leaves of cultivars Marthe and Sangria treated with mock or different chitosan preparations. [A] The pre-treatment (1st) of 10 days old barley plants with mock- or chitosan solution occurred 2 days before the preparation of leaf discs for subsequent ethylene measurement after challenge treatment with mock or chitosan. The experiment was conducted in two independent biological replicates with four to five technical replicates. Error bars indicate standard error. “Chitosan” = Chitosan (C3646, obtained from Sigma-Aldrich, Germany); “Chitosan practical grade” (417963, obtained from Sigma-Aldrich, Germany); “Chitosan low mol. Weight” = Chitosan (448869, obtained from Sigma-Aldrich, Germany). Statistical differences between rank sums of treatment groups were tested using the Mann–Whitney U-test. Significant differences are indicated as *p < 0.05; **p < 0.01. Figure S-2. Fungal growth assay on ¼ strength PDA supplemented with different chitosan concentratio [file 12870_2026_9486_MOESM1_ESM.zip › Raw data sets_RD1-RD10_revised.xlsx]

## Sheet: READ ME
Raw data set (RD)	Data refers to	Description
RD1	Fig. 1 - 5	List of Plant material (39 spring barley genotypes)
RD2	Fig. 1	Raw data on Ethylene concentrations measured in 4 indipendent Ethylene assays used to calculate estimated marginal means
RD3	Fig. 2a	Raw data on Fusarium grain symptoms asssessed at 14 dpi
RD4	Fig. 2b	Raw data on fungal DNA contents at 14 dpi
RD5	Fig. 3	Raw data on Disease categories according to grain symptoms at 18 dpi
RD6	Fig. 4	Raw data on fungal DNA contents at 5 dpi
RD7	Fig. 4	Gene expression data (log2 fold changes of barley genes; data pooled for 3 individual biological replicates) at 5 dpi and respective fungal DNA contents
RD8	Fig. 5e	Raw data on fungal DNA contents in two field locations used to calculate estimated marginal means
RD9	Fig. S-3	Raw data on fungal DNA contents measured in the second greenhouse experiment at 5 dpi
RD10	Fig. S-3	Raw data on Disease categories according to grain symptoms assessed in the second greenhouse experiment at 18 dpi

## Sheet: RD1_Plant material
Genotype	Type
genotype 1	Breeding line
genotype 2	Breeding line
genotype 3	Breeding line
genotype 4	Breeding line
genotype 5	Breeding line
genotype 6	Breeding line
genotype 7	Breeding line
genotype 8	Breeding line
genotype 9	Breeding line
genotype 10	Breeding line
genotype 11	Breeding line
genotype 12	Breeding line
Accordine	Cultivar
Aischa	Cultivar
Avalon	Cultivar
Barke	Cultivar
Danielle	Cultivar
Ellinor	Cultivar
Fortuna	Cultivar
Gante	Cultivar
Grace	Cultivar
IPZ 24727	Breeding line
Leandra	Cultivar
Lexy	Cultivar
Marthe	Cultivar
Palmella Blue	Cultivar
Quench	Cultivar
RGT Planet	Cultivar
Sangria	Cultivar
Scarlett	Cultivar
Shetty	Cultivar
genotype 13	Breeding line
genotype 14	Breeding line
Tasja	Cultivar
Thule	Cultivar
Umbrella	Cultivar
Vanille	Cultivar
Ven	Cultivar
Yoda	Cultivar

## Sheet: RD2_Fig1_Ethylene conc
Genotype	Experiment	Replicate	Mock (Pre-treatment) + Mock (Elicitation)	Mock (Pre-treatment) + Chitosan (Elicitation)	Chitosan (Pre-treatment) + Mock (Elicitation)	Chitosan (Pre-treatment) + Chitosan (Elicitation)
Marthe	1	1	1.35047	2.59813	1.63551	1.84579
Marthe	1	2	1.52336	2.72897	1.42991	0.85514
Marthe	1	3	1.56075	2.82243	1.22897	1.26636
Marthe	1	4	1.48131	2.61215	1.42056	1.35514
Marthe	2	1	1.04206	1.71028	0.841121	1.07477
Marthe	2	2	0.836449	1.68224	0.742991	1.21495
Marthe	2	3	0.906542	1.56075	0.799065	1.34112
Marthe	2	4	0.859813	1.88318	0.579439	1.24766
Marthe	3	1	1.16822	3.90654	1.38318	2.01402
Marthe	3	2	1.92991	4.13084	1.4486	2.53738
Marthe	3	3	2.46729	4.27103	1.26168	2.79439
Marthe	3	4	1.81776	6.10748	0.130841	3.50935
Marthe	3	5	2.66355	6.18692	1.3972	3.84579
Marthe	4	1	1.47196	3.08411	0.911215	1.92056
Marthe	4	2	1.43458	3.6215	0.929907	1.79439
Marthe	4	3	0.873832	3.53271	1.06075	2.26168
Marthe	4	4	1.51869	3.86916	1.21028	2.29439
Marthe	4	5	1.73364	3.04206	1.23364	2.11215
Sangria	1	1	2.28972	3.23832	1.42991	2.14486
Sangria	1	2	1.50467	2.87383	1.51402	1.40654
Sangria	1	3	1.93925	3.41589	1.4486	2.45794
Sangria	1	4	2.15888	4.16822	1.41121	3.07477
Sangria	2	1	1.11682	0.859813	0.892523	0.96729
Sangria	2	2	1.30841	2.25234	1.11682	1.26636
Sangria	2	3	1.21495	1.28972	0.691589	1.71963
Sangria	2	4	1.16822	2.14953	1.14019	1.26168
Sangria	3	1	1.92056	3.16355	1.75234	3.42056
Sangria	3	2	1.6729	4.17757	1.48131	3.68692
Sangria	3	3	3.57009	2.5	0.649533	3.43458
Sangria	3	4	1.65421	4.86916	1.36449	3.68224
Sangria	3	5	1.86916	3.71495	2.10748	3.43925
Sangria	4	1	1.75234	1.9486	1.86916	3.40654
Sangria	4	2	1.8271	3.02804	1.42056	3.01869
Sangria	4	3	1.80374	4.23364	1.19626	2.46729
Sangria	4	4	1.64953	3.28037	2.24766	2.93458
Sangria	4	5	2.68224	4.26168	2.01402	3.51869

## Sheet: RD3_Fig2a_Symptoms_14 dpi
Genotype	treatment	replicate	spike/replicate	sampling [dpi]	% sympt. grains/spike
Aischa	Mock+Fc	1	1_1	14	29.0323
Aischa	Mock+Fc	1	1_2	14	16.129
Aischa	Mock+Fc	2	1_1	14	25
Aischa	Mock+Fc	2	1_2	14	31.0345
Aischa	Mock+Fc	3	1_1	14	20.6897
Aischa	Mock+Fc	3	1_2	14	35.2941
Aischa	Chitosan+Fc	1	1_1	14	3.44828
Aischa	Chitosan+Fc	1	1_2	14	25.8065
Aischa	Chitosan+Fc	2	1_1	14	12.1212
Aischa	Chitosan+Fc	2	1_2	14	10
Aischa	Chitosan+Fc	3	1_1	14	6.45161
Aischa	Chitosan+Fc	3	1_2	14	0
Barke	Mock+Fc	1	1_1	14	12.9032
Barke	Mock+Fc	1	1_2	14	35.4839
Barke	Mock+Fc	2	1_1	14	11.1111
Barke	Mock+Fc	2	1_2	14	16.129
Barke	Mock+Fc	3	1_1	14	9.67742
Barke	Mock+Fc	3	1_2	14	29.0323
Barke	Chitosan+Fc	1	1_1	14	13.3333
Barke	Chitosan+Fc	1	1_2	14	9.09091
Barke	Chitosan+Fc	2	1_1	14	3.125
Barke	Chitosan+Fc	2	1_2	14	9.67742
Barke	Chitosan+Fc	3	1_1	14	0
Barke	Chitosan+Fc	3	1_2	14	6.06061
Grace	Mock+Fc	1	1_1	14	16.6667
Grace	Mock+Fc	1	1_2	14	18.1818
Grace	Mock+Fc	2	1_1	14	26.6667
Grace	Mock+Fc	2	1_2	14	20
Grace	Mock+Fc	3	1_1	14	41.3793
Grace	Mock+Fc	3	1_2	14	30.303
Grace	Chitosan+Fc	1	1_1	14	22.5806
Grace	Chitosan+Fc	1	1_2	14	6.45161
Grace	Chitosan+Fc	2	1_1	14	13.3333
Grace	Chitosan+Fc	2	1_2	14	0
Grace	Chitosan+Fc	3	1_1	14	6.06061
Grace	Chitosan+Fc	3	1_2	14	11.7647
IPZ 24727	Mock+Fc	1	1_1	14	58.0645
IPZ 24727	Mock+Fc	1	1_2	14	40.625
IPZ 24727	Mock+Fc	2	1_1	14	41.9355
IPZ 24727	Mock+Fc	2	1_2	14	34.375
IPZ 24727	Mock+Fc	3	1_1	14	48.3871
IPZ 24727	Mock+Fc	3	1_2	14	27.2727
IPZ 24727	Chitosan+Fc	1	1_1	14	33.3333
IPZ 24727	Chitosan+Fc	1	1_2	14	45.7143
IPZ 24727	Chitosan+Fc	2	1_1	14	25.8065
IPZ 24727	Chitosan+Fc	2	1_2	14	36.6667
IPZ 24727	Chitosan+Fc	3	1_1	14	11.4286
IPZ 24727	Chitosan+Fc	3	1_2	14	26.4706
Marthe	Mock+Fc	1	1_1	14	34.2857
Marthe	Mock+Fc	1	1_2	14	58.8235
Marthe	Mock+Fc	2	1_1	14	51.4286
Marthe	Mock+Fc	2	1_2	14	44.1176
Marthe	Mock+Fc	3	1_1	14	44.1176
Marthe	Mock+Fc	3	1_2	14	51.4286
Marthe	Chitosan+Fc	1	1_1	14	23.5294
Marthe	Chitosan+Fc	1	1_2	14	23.5294
Marthe	Chitosan+Fc	2	1_1	14	14.7059
Marthe	Chitosan+Fc	2	1_2	14	34.2857
Marthe	Chitosan+Fc	3	1_1	14	15.1515
Marthe	Chitosan+Fc	3	1_2	14	17.6471
Palmella Blue	Mock+Fc	1	1_1	14	63.6364
Palmella Blue	Mock+Fc	1	1_2	14	29.1667
Palmella Blue	Mock+Fc	2	1_1	14	42.1053
Palmella Blue	Mock+Fc	2	1_2	14	27.7778
Palmella Blue	Mock+Fc	3	1_1	14	48
Palmella Blue	Mock+Fc	3	1_2	14	63.6364
Palmella Blue	Chitosan+Fc	1	1_1	14	39.1304
Palmella Blue	Chitosan+Fc	1	1_2	14	45.8333
Palmella Blue	Chitosan+Fc	2	1_1	14	4.16667
Palmella Blue	Chitosan+Fc	2	1_2	14	43.4783
Palmella Blue	Chitosan+Fc	3	1_1	14	13.0435
Palmella Blue	Chitosan+Fc	3	1_2	14	18.1818
Quench	Mock+Fc	1	1_1	14	13.3333
Quench	Mock+Fc	1	1_2	14	12.9032
Quench	Mock+Fc	2	1_1	14	19.3548
Quench	Mock+Fc	2	1_2	14	41.9355
Quench	Mock+Fc	3	1_1	14	19.3548
Quench	Mock+Fc	3	1_2	14	21.875
Quench	Chitosan+Fc	1	1_1	14	6.45161
Quench	Chitosan+Fc	1	1_2	14	10
Quench	Chitosan+Fc	2	1_1	14	3.0303
Quench	Chitosan+Fc	2	1_2	14	9.375
Quench	Chitosan+Fc	3	1_1	14	9.67742
Quench	Chitosan+Fc	3	1_2	14	10
RGT Planet	Mock+Fc	1	1_1	14	12.5
RGT Planet	Mock+Fc	1	1_2	14	19.3548
RGT Planet	Mock+Fc	2	1_1	14	21.2121
RGT Planet	Mock+Fc	2	1_2	14	28.125
RGT Planet	Mock+Fc	3	1_1	14	13.3333
RGT Planet	Mock+Fc	3	1_2	14	25
RGT Planet	Chitosan+Fc	1	1_1	14	3.22581
RGT Planet	Chitosan+Fc	1	1_2	14	5.88235
RGT Planet	Chitosan+Fc	2	1_1	14	3.22581
RGT Planet	Chitosan+Fc	2	1_2	14	12.5
RGT Planet	Chitosan+Fc	3	1_1	14	22.5806
RGT Planet	Chitosan+Fc	3	1_2	14	3.22581
Scarlett	Mock+Fc	1	1_1	14	46.875
Scarlett	Mock+Fc	1	1_2	14	74.2857
Scarlett	Mock+Fc	2	1_1	14	56.25
Scarlett	Mock+Fc	2	1_2	14	63.6364
Scarlett	Mock+Fc	3	1_1	14	52.9412
Scarlett	Mock+Fc	3	1_2	14	65.625
Scarlett	Chitosan+Fc	1	1_1	14	54.2857
Scarlett	Chitosan+Fc	1	1_2	14	34.375
Scarlett	Chitosan+Fc	2	1_1	14	53.125
Scarlett	Chitosan+Fc	2	1_2	14	28.125
Scarlett	Chitosan+Fc	3	1_1	14	59.375
Scarlett	Chitosan+Fc	3	1_2	14	53.3333
Umbrella	Mock+Fc	1	1_1	14	48.4848
Umbrella	Mock+Fc	1	1_2	14	36.3636
Umbrella	Mock+Fc	2	1_1	14	16.6667
Umbrella	Mock+Fc	2	1_2	14	74.1935
Umbrella	Mock+Fc	3	1_1	14	15.1515
Umbrella	Mock+Fc	3	1_2	14	43.75
Umbrella	Chitosan+Fc	1	1_1	14	6.45161
Umbrella	Chitosan+Fc	1	1_2	14	48.4848
Umbrella	Chitosan+Fc	2	1_1	14	6.25
Umbrella	Chitosan+Fc	2	1_2	14	38.7097
Umbrella	Chitosan+Fc	3	1_1	14	33.3333
Umbrella	Chitosan+Fc	3	1_2	14	62.5
genotype 1	Mock+Fc	1	1_1	14	45.4545
genotype 1	Mock+Fc	1	1_2	14	60
genotype 1	Mock+Fc	2	1_1	14	69.697
genotype 1	Mock+Fc	2	1_2	14	32.2581
genotype 1	Mock+Fc	3	1_1	14	78.7879
genotype 1	Mock+Fc	3	1_2	14	68.75
genotype 1	Chitosan+Fc	1	1_1	14	51.4286
genotype 1	Chitosan+Fc	1	1_2	14	62.5
genotype 1	Chitosan+Fc	2	1_1	14	45.7143
genotype 1	Chitosan+Fc	2	1_2	14	45.4545
genotype 1	Chitosan+Fc	3	1_1	14	3.125
genotype 1	Chitosan+Fc	3	1_2	14	9.67742
genotype 2	Mock+Fc	1	1_1	14	64.5161
genotype 2	Mock+Fc	1	1_2	14	70.9677
genotype 2	Mock+Fc	2	1_1	14	46.4286
genotype 2	Mock+Fc	2	1_2	14	67.8571
genotype 2	Mock+Fc	3	1_1	14	68.9655
genotype 2	Mock+Fc	3	1_2	14	63.3333
genotype 2	Chitosan+Fc	1	1_1	14	62.963
genotype 2	Chitosan+Fc	1	1_2	14	69.2308
genotype 2	Chitosan+Fc	2	1_1	14	55.1724
genotype 2	Chitosan+Fc	2	1_2	14	33.3333
genotype 2	Chitosan+Fc	3	1_1	14	30
genotype 2	Chitosan+Fc	3	1_2	14	31.0345
genotype 3	Mock+Fc	1	1_1	14	10.7143
genotype 3	Mock+Fc	1	1_2	14	21.875
genotype 3	Mock+Fc	2	1_1	14	37.037
genotype 3	Mock+Fc	2	1_2	14	12.5
genotype 3	Mock+Fc	3	1_1	14	10
genotype 3	Mock+Fc	3	1_2	14	18.75
genotype 3	Chitosan+Fc	1	1_1	14	28.125
genotype 3	Chitosan+Fc	1	1_2	14	14.2857
genotype 3	Chitosan+Fc	2	1_1	14	18.5185
genotype 3	Chitosan+Fc	2	1_2	14	40
genotype 3	Chitosan+Fc	3	1_1	14	14.8148
genotype 3	Chitosan+Fc	3	1_2	14	39.2857
genotype 4	Mock+Fc	1	1_1	14	8.57143
genotype 4	Mock+Fc	1	1_2	14	8.82353
genotype 4	Mock+Fc	2	1_1	14	18.75
genotype 4	Mock+Fc	2	1_2	14	21.2121
genotype 4	Mock+Fc	3	1_1	14	35.2941
genotype 4	Mock+Fc	3	1_2	14	2.94118
genotype 4	Chitosan+Fc	1	1_1	14	11.4286
genotype 4	Chitosan+Fc	1	1_2	14	3.0303
genotype 4	Chitosan+Fc	2	1_1	14	5.71429
genotype 4	Chitosan+Fc	2	1_2	14	12.5
genotype 4	Chitosan+Fc	3	1_1	14	9.67742
genotype 4	Chitosan+Fc	3	1_2	14	9.375
genotype 5	Mock+Fc	1	1_1	14	14.2857
genotype 5	Mock+Fc	1	1_2	14	3.57143
genotype 5	Mock+Fc	2	1_1	14	3.57143
genotype 5	Mock+Fc	2	1_2	14	3.44828
genotype 5	Mock+Fc	3	1_1	14	3.57143
genotype 5	Mock+Fc	3	1_2	14	6.89655
genotype 5	Chitosan+Fc	1	1_1	14	0
genotype 5	Chitosan+Fc	1	1_2	14	3.7037
genotype 5	Chitosan+Fc	2	1_1	14	0
genotype 5	Chitosan+Fc	2	1_2	14	0
genotype 5	Chitosan+Fc	3	1_1	14	0
genotype 5	Chitosan+Fc	3	1_2	14	0
genotype 6	Mock+Fc	1	1_1	14	3.22581
genotype 6	Mock+Fc	1	1_2	14	0
genotype 6	Mock+Fc	2	1_1	14	3.7037
genotype 6	Mock+Fc	2	1_2	14	3.57143
genotype 6	Mock+Fc	3	1_1	14	0
genotype 6	Mock+Fc	3	1_2	14	2.94118
genotype 6	Chitosan+Fc	1	1_1	14	0
genotype 6	Chitosan+Fc	1	1_2	14	0
genotype 6	Chitosan+Fc	2	1_1	14	0
genotype 6	Chitosan+Fc	2	1_2	14	0
genotype 6	Chitosan+Fc	3	1_1	14	0
genotype 6	Chitosan+Fc	3	1_2	14	0
genotype 7	Mock+Fc	1	1_1	14	31.25
genotype 7	Mock+Fc	1	1_2	14	34.375
genotype 7	Mock+Fc	2	1_1	14	27.5862
genotype 7	Mock+Fc	2	1_2	14	42.8571
genotype 7	Mock+Fc	3	1_1	14	50
genotype 7	Mock+Fc	3	1_2	14	48.3871
genotype 7	Chitosan+Fc	1	1_1	14	19.3548
genotype 7	Chitosan+Fc	1	1_2	14	6.66667
genotype 7	Chitosan+Fc	2	1_1	14	62.069
genotype 7	Chitosan+Fc	2	1_2	14	68.9655
genotype 7	Chitosan+Fc	3	1_1	14	72.4138
genotype 7	Chitosan+Fc	3	1_2	14	48.3871
genotype 8	Mock+Fc	1	1_1	14	10.3448
genotype 8	Mock+Fc	1	1_2	14	3.7037
genotype 8	Mock+Fc	2	1_1	14	3.57143
genotype 8	Mock+Fc	2	1_2	14	6.89655
genotype 8	Mock+Fc	3	1_1	14	3.44828
genotype 8	Mock+Fc	3	1_2	14	3.22581
genotype 8	Chitosan+Fc	1	1_1	14	0
genotype 8	Chitosan+Fc	1	1_2	14	0
genotype 8	Chitosan+Fc	2	1_1	14	0
genotype 8	Chitosan+Fc	2	1_2	14	3.57143
genotype 8	Chitosan+Fc	3	1_1	14	0
genotype 8	Chitosan+Fc	3	1_2	14	6.89655
genotype 9	Mock+Fc	1	1_1	14	0
genotype 9	Mock+Fc	1	1_2	14	3.44828
genotype 9	Mock+Fc	2	1_1	14	0
genotype 9	Mock+Fc	2	1_2	14	3.84615
genotype 9	Mock+Fc	3	1_1	14	6.25
genotype 9	Mock+Fc	3	1_2	14	3.33333
genotype 9	Chitosan+Fc	1	1_1	14	0
genotype 9	Chitosan+Fc	1	1_2	14	0
genotype 9	Chitosan+Fc	2	1_1	14	0
genotype 9	Chitosan+Fc	2	1_2	14	0
genotype 9	Chitosan+Fc	3	1_1	14	0
genotype 9	Chitosan+Fc	3	1_2	14	3.44828
genotype 10	Mock+Fc	1	1_1	14	14.7059
genotype 10	Mock+Fc	1	1_2	14	14.2857
genotype 10	Mock+Fc	2	1_1	14	22.5806
genotype 10	Mock+Fc	2	1_2	14	16.129
genotype 10	Mock+Fc	3	1_1	14	12.1212
genotype 10	Mock+Fc	3	1_2	14	14.7059
genotype 10	Chitosan+Fc	1	1_1	14	0
genotype 10	Chitosan+Fc	1	1_2	14	8.82353
genotype 10	Chitosan+Fc	2	1_1	14	2.85714
genotype 10	Chitosan+Fc	2	1_2	14	8.82353
genotype 10	Chitosan+Fc	3	1_1	14	2.85714
genotype 10	Chitosan+Fc	3	1_2	14	3.0303
genotype 11	Mock+Fc	1	1_1	14	42.8571
genotype 11	Mock+Fc	1	1_2	14	28.5714
genotype 11	Mock+Fc	2	1_1	14	17.6471
genotype 11	Mock+Fc	2	1_2	14	21.2121
genotype 11	Mock+Fc	3	1_1	14	15.1515
genotype 11	Mock+Fc	3	1_2	14	33.3333
genotype 11	Chitosan+Fc	1	1_1	14	2.77778
genotype 11	Chitosan+Fc	1	1_2	14	32.3529
genotype 11	Chitosan+Fc	2	1_1	14	23.6842
genotype 11	Chitosan+Fc	2	1_2	14	28.125
genotype 11	Chitosan+Fc	3	1_1	14	55.5556
genotype 11	Chitosan+Fc	3	1_2	14	25.7143
genotype 12	Mock+Fc	1	1_1	14	6.66667
genotype 12	Mock+Fc	1	1_2	14	39.3939
genotype 12	Mock+Fc	2	1_1	14	29.0323
genotype 12	Mock+Fc	2	1_2	14	23.3333
genotype 12	Mock+Fc	3	1_1	14	9.67742
genotype 12	Mock+Fc	3	1_2	14	3.0303
genotype 12	Chitosan+Fc	1	1_1	14	6.45161
genotype 12	Chitosan+Fc	1	1_2	14	6.89655
genotype 12	Chitosan+Fc	2	1_1	14	3.125
genotype 12	Chitosan+Fc	2	1_2	14	6.66667
genotype 12	Chitosan+Fc	3	1_1	14	13.3333
genotype 12	Chitosan+Fc	3	1_2	14	6.06061
Accordine	Mock+Fc	1	1_1	14	40
Accordine	Mock+Fc	1	1_2	14	16.129
Accordine	Mock+Fc	2	1_1	14	30.303
Accordine	Mock+Fc	2	1_2	14	51.5152
Accordine	Mock+Fc	3	1_1	14	34.375
Accordine	Mock+Fc	3	1_2	14	14.2857
Accordine	Chitosan+Fc	1	1_1	14	7.69231
Accordine	Chitosan+Fc	1	1_2	14	8.57143
Accordine	Chitosan+Fc	2	1_1	14	9.09091
Accordine	Chitosan+Fc	2	1_2	14	16.129
Accordine	Chitosan+Fc	3	1_1	14	15.1515
Accordine	Chitosan+Fc	3	1_2	14	18.1818
Avalon	Mock+Fc	1	1_1	14	58.0645
Avalon	Mock+Fc	1	1_2	14	51.7241
Avalon	Mock+Fc	2	1_1	14	11.1111
Avalon	Mock+Fc	2	1_2	14	48.3871
Avalon	Mock+Fc	3	1_1	14	62.5
Avalon	Mock+Fc	3	1_2	14	20.6897
Avalon	Chitosan+Fc	1	1_1	14	37.037
Avalon	Chitosan+Fc	1	1_2	14	56.25
Avalon	Chitosan+Fc	2	1_1	14	20
Avalon	Chitosan+Fc	2	1_2	14	19.3548
Avalon	Chitosan+Fc	3	1_1	14	43.3333
Avalon	Chitosan+Fc	3	1_2	14	17.8571
Danielle	Mock+Fc	1	1_1	14	31.0345
Danielle	Mock+Fc	1	1_2	14	23.3333
Danielle	Mock+Fc	2	1_1	14	38.2353
Danielle	Mock+Fc	2	1_2	14	48.4848
Danielle	Mock+Fc	3	1_1	14	15.625
Danielle	Mock+Fc	3	1_2	14	48.3871
Danielle	Chitosan+Fc	1	1_1	14	23.3333
Danielle	Chitosan+Fc	1	1_2	14	56.6667
Danielle	Chitosan+Fc	2	1_1	14	6.25
Danielle	Chitosan+Fc	2	1_2	14	3.0303
Danielle	Chitosan+Fc	3	1_1	14	33.3333
Danielle	Chitosan+Fc	3	1_2	14	32.2581
Ellinor	Mock+Fc	1	1_1	14	34.4828
Ellinor	Mock+Fc	1	1_2	14	36.6667
Ellinor	Mock+Fc	2	1_1	14	29.0323
Ellinor	Mock+Fc	2	1_2	14	15.625
Ellinor	Mock+Fc	3	1_1	14	20
Ellinor	Mock+Fc	3	1_2	14	41.9355
Ellinor	Chitosan+Fc	1	1_1	14	24.1379
Ellinor	Chitosan+Fc	1	1_2	14	41.3793
Ellinor	Chitosan+Fc	2	1_1	14	13.7931
Ellinor	Chitosan+Fc	2	1_2	14	7.14286
Ellinor	Chitosan+Fc	3	1_1	14	6.45161
Ellinor	Chitosan+Fc	3	1_2	14	22.5806
Fortuna	Mock+Fc	1	1_1	14	36.3636
Fortuna	Mock+Fc	1	1_2	14	24.2424
Fortuna	Mock+Fc	2	1_1	14	30.303
Fortuna	Mock+Fc	2	1_2	14	30.303
Fortuna	Mock+Fc	3	1_1	14	22.5806
Fortuna	Mock+Fc	3	1_2	14	40.625
Fortuna	Chitosan+Fc	1	1_1	14	8.57143
Fortuna	Chitosan+Fc	1	1_2	14	34.375
Fortuna	Chitosan+Fc	2	1_1	14	16.6667
Fortuna	Chitosan+Fc	2	1_2	14	6.06061
Fortuna	Chitosan+Fc	3	1_1	14	29.0323
Fortuna	Chitosan+Fc	3	1_2	14	8.82353
Gante	Mock+Fc	1	1_1	14	21.3333
Gante	Mock+Fc	1	1_2	14	27.5362
Gante	Mock+Fc	2	1_1	14	8
Gante	Mock+Fc	2	1_2	14	49.3333
Gante	Mock+Fc	3	1_1	14	24.359
Gante	Mock+Fc	3	1_2	14	6.41026
Gante	Chitosan+Fc	1	1_1	14	13.1579
Gante	Chitosan+Fc	1	1_2	14	17.9487
Gante	Chitosan+Fc	2	1_1	14	15.3846
Gante	Chitosan+Fc	2	1_2	14	18.1818
Gante	Chitosan+Fc	3	1_1	14	17.9487
Gante	Chitosan+Fc	3	1_2	14	4.34783
Leandra	Mock+Fc	1	1_1	14	20
Leandra	Mock+Fc	1	1_2	14	25
Leandra	Mock+Fc	2	1_1	14	16.6667
Leandra	Mock+Fc	2	1_2	14	66.6667
Leandra	Mock+Fc	3	1_1	14	16.6667
Leandra	Mock+Fc	3	1_2	14	24.1379
Leandra	Chitosan+Fc	1	1_1	14	3.22581
Leandra	Chitosan+Fc	1	1_2	14	10.3448
Leandra	Chitosan+Fc	2	1_1	14	13.7931
Leandra	Chitosan+Fc	2	1_2	14	22.5806
Leandra	Chitosan+Fc	3	1_1	14	7.40741
Leandra	Chitosan+Fc	3	1_2	14	17.2414
Lexy	Mock+Fc	1	1_1	14	33.3333
Lexy	Mock+Fc	1	1_2	14	24.2424
Lexy	Mock+Fc	2	1_1	14	37.5
Lexy	Mock+Fc	2	1_2	14	21.2121
Lexy	Mock+Fc	3	1_1	14	38.7097
Lexy	Mock+Fc	3	1_2	14	29.0323
Lexy	Chitosan+Fc	1	1_1	14	26.4706
Lexy	Chitosan+Fc	1	1_2	14	25.8065
Lexy	Chitosan+Fc	2	1_1	14	53.125
Lexy	Chitosan+Fc	2	1_2	14	12.5
Lexy	Chitosan+Fc	3	1_1	14	28.125
Lexy	Chitosan+Fc	3	1_2	14	22.5806
Sangria	Mock+Fc	1	1_1	14	36.3636
Sangria	Mock+Fc	1	1_2	14	43.3333
Sangria	Mock+Fc	2	1_1	14	30
Sangria	Mock+Fc	2	1_2	14	36.6667
Sangria	Mock+Fc	3	1_1	14	45.1613
Sangria	Mock+Fc	3	1_2	14	25.8065
Sangria	Chitosan+Fc	1	1_1	14	30
Sangria	Chitosan+Fc	1	1_2	14	40
Sangria	Chitosan+Fc	2	1_1	14	23.3333
Sangria	Chitosan+Fc	2	1_2	14	51.6129
Sangria	Chitosan+Fc	3	1_1	14	68.75
Sangria	Chitosan+Fc	3	1_2	14	50
Shetty	Mock+Fc	1	1_1	14	41.3793
Shetty	Mock+Fc	1	1_2	14	41.9355
Shetty	Mock+Fc	2	1_1	14	36.6667
Shetty	Mock+Fc	2	1_2	14	46.875
Shetty	Mock+Fc	3	1_1	14	42.4242
Shetty	Mock+Fc	3	1_2	14	24.1379
Shetty	Chitosan+Fc	1	1_1	14	17.8571
Shetty	Chitosan+Fc	1	1_2	14	30
Shetty	Chitosan+Fc	2	1_1	14	18.75
Shetty	Chitosan+Fc	2	1_2	14	21.2121
Shetty	Chitosan+Fc	3	1_1	14	9.67742
Shetty	Chitosan+Fc	3	1_2	14	32.2581
genotype 13	Mock+Fc	1	1_1	14	17.6471
genotype 13	Mock+Fc	1	1_2	14	6.25
genotype 13	Mock+Fc	2	1_1	14	6.25
genotype 13	Mock+Fc	2	1_2	14	6.45161
genotype 13	Mock+Fc	3	1_1	14	14.7059
genotype 13	Mock+Fc	3	1_2	14	27.2727
genotype 13	Chitosan+Fc	1	1_1	14	9.375
genotype 13	Chitosan+Fc	1	1_2	14	12.1212
genotype 13	Chitosan+Fc	2	1_1	14	17.1429
genotype 13	Chitosan+Fc	2	1_2	14	22.5806
genotype 13	Chitosan+Fc	3	1_1	14	11.7647
genotype 13	Chitosan+Fc	3	1_2	14	11.7647
genotype 14	Mock+Fc	1	1_1	14	12.1212
genotype 14	Mock+Fc	1	1_2	14	41.1765
genotype 14	Mock+Fc	2	1_1	14	29.0323
genotype 14	Mock+Fc	2	1_2	14	53.125
genotype 14	Mock+Fc	3	1_1	14	37.5
genotype 14	Mock+Fc	3	1_2	14	27.2727
genotype 14	Chitosan+Fc	1	1_1	14	25
genotype 14	Chitosan+Fc	1	1_2	14	26.4706
genotype 14	Chitosan+Fc	2	1_1	14	35.4839
genotype 14	Chitosan+Fc	2	1_2	14	41.9355
genotype 14	Chitosan+Fc	3	1_1	14	30.303
genotype 14	Chitosan+Fc	3	1_2	14	24.2424
Tasja	Mock+Fc	1	1_1	14	40.625
Tasja	Mock+Fc	1	1_2	14	36.6667
Tasja	Mock+Fc	2	1_1	14	27.2727
Tasja	Mock+Fc	2	1_2	14	33.3333
Tasja	Mock+Fc	3	1_1	14	29.4118
Tasja	Mock+Fc	3	1_2	14	16.129
Tasja	Chitosan+Fc	1	1_1	14	15.625
Tasja	Chitosan+Fc	1	1_2	14	37.5
Tasja	Chitosan+Fc	2	1_1	14	29.4118
Tasja	Chitosan+Fc	2	1_2	14	24.2424
Tasja	Chitosan+Fc	3	1_1	14	16.129
Tasja	Chitosan+Fc	3	1_2	14	15.625
Thule	Mock+Fc	1	1_1	14	48.7179
Thule	Mock+Fc	1	1_2	14	52.0548
Thule	Mock+Fc	2	1_1	14	47.2222
Thule	Mock+Fc	2	1_2	14	30.4348
Thule	Mock+Fc	3	1_1	14	71.7949
Thule	Mock+Fc	3	1_2	14	37.6812
Thule	Chitosan+Fc	1	1_1	14	45.3333
Thule	Chitosan+Fc	1	1_2	14	15.1515
Thule	Chitosan+Fc	2	1_1	14	44.4444
Thule	Chitosan+Fc	2	1_2	14	37.5
Thule	Chitosan+Fc	3	1_1	14	38.6667
Thule	Chitosan+Fc	3	1_2	14	26.6667
Vanille	Mock+Fc	1	1_1	14	21.2121
Vanille	Mock+Fc	1	1_2	14	6.45161
Vanille	Mock+Fc	2	1_1	14	18.75
Vanille	Mock+Fc	2	1_2	14	19.3548
Vanille	Mock+Fc	3	1_1	14	12.5
Vanille	Mock+Fc	3	1_2	14	14.7059
Vanille	Chitosan+Fc	1	1_1	14	12.1212
Vanille	Chitosan+Fc	1	1_2	14	14.7059
Vanille	Chitosan+Fc	2	1_1	14	6.25
Vanille	Chitosan+Fc	2	1_2	14	2.77778
Vanille	Chitosan+Fc	3	1_1	14	3.33333
Vanille	Chitosan+Fc	3	1_2	14	3.125
Ven	Mock+Fc	1	1_1	14	56.25
Ven	Mock+Fc	1	1_2	14	46.875
Ven	Mock+Fc	2	1_1	14	61.2903
Ven	Mock+Fc	2	1_2	14	51.7241
Ven	Mock+Fc	3	1_1	14	37.931
Ven	Mock+Fc	3	1_2	14	30
Ven	Chitosan+Fc	1	1_1	14	38.7097
Ven	Chitosan+Fc	1	1_2	14	36.6667
Ven	Chitosan+Fc	2	1_1	14	16.6667
Ven	Chitosan+Fc	2	1_2	14	16.129
Ven	Chitosan+Fc	3	1_1	14	17.8571
Ven	Chitosan+Fc	3	1_2	14	30
Yoda	Mock+Fc	1	1_1	14	45.1613
Yoda	Mock+Fc	1	1_2	14	32.2581
Yoda	Mock+Fc	2	1_1	14	33.3333
Yoda	Mock+Fc	2	1_2	14	24.1379
Yoda	Mock+Fc	3	1_1	14	21.4286
Yoda	Mock+Fc	3	1_2	14	40
Yoda	Chitosan+Fc	1	1_1	14	12.9032
Yoda	Chitosan+Fc	1	1_2	14	28.125
Yoda	Chitosan+Fc	2	1_1	14	12.9032
Yoda	Chitosan+Fc	2	1_2	14	14.2857
Yoda	Chitosan+Fc	3	1_1	14	25
Yoda	Chitosan+Fc	3	1_2	14	25

## Sheet: RD4_Fig2b_DNA contents_14 dpi
Genotype	treatment	replicate	sampling [dpi]	pg F. culmorum DNA / ng Gersten DNA
Aischa	Mock+Fc	1	14	6
Aischa	Mock+Fc	2	14	2.37
Aischa	Mock+Fc	3	14	5.71
Aischa	Chitosan+Fc	1	14	0.85
Aischa	Chitosan+Fc	2	14	0.41
Aischa	Chitosan+Fc	3	14	0.2
Barke	Mock+Fc	1	14	0.68
Barke	Mock+Fc	2	14	0.47
Barke	Mock+Fc	3	14	0.76
Barke	Chitosan+Fc	1	14	1.64
Barke	Chitosan+Fc	2	14	0.18
Barke	Chitosan+Fc	3	14	0.14
Grace	Mock+Fc	1	14	2.02
Grace	Mock+Fc	2	14	3.34
Grace	Mock+Fc	3	14	8.64
Grace	Chitosan+Fc	1	14	1.16
Grace	Chitosan+Fc	2	14	0.11
Grace	Chitosan+Fc	3	14	0.97
IPZ 24727	Mock+Fc	1	14	18.86
IPZ 24727	Mock+Fc	2	14	11.88
IPZ 24727	Mock+Fc	3	14	17.41
IPZ 24727	Chitosan+Fc	1	14	6.78
IPZ 24727	Chitosan+Fc	2	14	11.37
IPZ 24727	Chitosan+Fc	3	14	3.26
Marthe	Mock+Fc	1	14	8.87
Marthe	Mock+Fc	2	14	3.42
Marthe	Mock+Fc	3	14	8.54
Marthe	Chitosan+Fc	1	14	1.07
Marthe	Chitosan+Fc	2	14	4.81
Marthe	Chitosan+Fc	3	14	0.48
Palmella Blue	Mock+Fc	1	14	3.62
Palmella Blue	Mock+Fc	2	14	2.95
Palmella Blue	Mock+Fc	3	14	3.01
Palmella Blue	Chitosan+Fc	1	14	1.19
Palmella Blue	Chitosan+Fc	2	14	1.12
Palmella Blue	Chitosan+Fc	3	14	1.11
Quench	Mock+Fc	1	14	0.5
Quench	Mock+Fc	2	14	0.9
Quench	Mock+Fc	3	14	2.83
Quench	Chitosan+Fc	1	14	1.23
Quench	Chitosan+Fc	2	14	0.64
Quench	Chitosan+Fc	3	14	1.5
RGT Planet	Mock+Fc	1	14	0.68
RGT Planet	Mock+Fc	2	14	3.75
RGT Planet	Mock+Fc	3	14	2.52
RGT Planet	Chitosan+Fc	1	14	0.6
RGT Planet	Chitosan+Fc	2	14	2.12
RGT Planet	Chitosan+Fc	3	14	2.41
Scarlett	Mock+Fc	1	14	23.88
Scarlett	Mock+Fc	2	14	24.79
Scarlett	Mock+Fc	3	14	29.82
Scarlett	Chitosan+Fc	1	14	3.73
Scarlett	Chitosan+Fc	2	14	10.42
Scarlett	Chitosan+Fc	3	14	7.01
Umbrella	Mock+Fc	1	14	12.34
Umbrella	Mock+Fc	2	14	5.31
Umbrella	Mock+Fc	3	14	3.03
Umbrella	Chitosan+Fc	1	14	6.26
Umbrella	Chitosan+Fc	2	14	3.92
Umbrella	Chitosan+Fc	3	14	7.81
genotype 1	Mock+Fc	1	14	5.83
genotype 1	Mock+Fc	2	14	19.55
genotype 1	Mock+Fc	3	14	59.69
genotype 1	Chitosan+Fc	1	14	7.5
genotype 1	Chitosan+Fc	2	14	8.3
genotype 1	Chitosan+Fc	3	14	0.44
genotype 2	Mock+Fc	1	14	27.49
genotype 2	Mock+Fc	2	14	27.84
genotype 2	Mock+Fc	3	14	15.34
genotype 2	Chitosan+Fc	1	14	13.32
genotype 2	Chitosan+Fc	2	14	13.39
genotype 2	Chitosan+Fc	3	14	7.97
genotype 3	Mock+Fc	1	14	12.94
genotype 3	Mock+Fc	2	14	19.03
genotype 3	Mock+Fc	3	14	38.94
genotype 3	Chitosan+Fc	1	14	4.89
genotype 3	Chitosan+Fc	2	14	23.1
genotype 3	Chitosan+Fc	3	14	18.45
genotype 4	Mock+Fc	1	14	5.21
genotype 4	Mock+Fc	2	14	3.3
genotype 4	Mock+Fc	3	14	2.76
genotype 4	Chitosan+Fc	1	14	1.77
genotype 4	Chitosan+Fc	2	14	1.55
genotype 4	Chitosan+Fc	3	14	1.08
genotype 5	Mock+Fc	1	14	0.75
genotype 5	Mock+Fc	2	14	0.33
genotype 5	Mock+Fc	3	14	0.65
genotype 5	Chitosan+Fc	1	14	0.15
genotype 5	Chitosan+Fc	2	14	0.06
genotype 5	Chitosan+Fc	3	14	0.01
genotype 6	Mock+Fc	1	14	0.1
genotype 6	Mock+Fc	2	14	0.17
genotype 6	Mock+Fc	3	14	0.01
genotype 6	Chitosan+Fc	1	14	0.01
genotype 6	Chitosan+Fc	2	14	0.02
genotype 6	Chitosan+Fc	3	14	0
genotype 7	Mock+Fc	1	14	1
genotype 7	Mock+Fc	2	14	4.27
genotype 7	Mock+Fc	3	14	2.59
genotype 7	Chitosan+Fc	1	14	0.34
genotype 7	Chitosan+Fc	2	14	1.54
genotype 7	Chitosan+Fc	3	14	1.04
genotype 8	Mock+Fc	1	14	0.39
genotype 8	Mock+Fc	2	14	1.29
genotype 8	Mock+Fc	3	14	0.01
genotype 8	Chitosan+Fc	1	14	0
genotype 8	Chitosan+Fc	2	14	0.08
genotype 8	Chitosan+Fc	3	14	0.02
genotype 9	Mock+Fc	1	14	0.04
genotype 9	Mock+Fc	2	14	0.08
genotype 9	Mock+Fc	3	14	0.27
genotype 9	Chitosan+Fc	1	14	0.02
genotype 9	Chitosan+Fc	2	14	0.01
genotype 9	Chitosan+Fc	3	14	0.02
genotype 10	Mock+Fc	1	14	1.01
genotype 10	Mock+Fc	2	14	3.16
genotype 10	Mock+Fc	3	14	2.22
genotype 10	Chitosan+Fc	1	14	0.48
genotype 10	Chitosan+Fc	2	14	1.53
genotype 10	Chitosan+Fc	3	14	0.65
genotype 11	Mock+Fc	1	14	1.14
genotype 11	Mock+Fc	2	14	0.89
genotype 11	Mock+Fc	3	14	4.08
genotype 11	Chitosan+Fc	1	14	0.82
genotype 11	Chitosan+Fc	2	14	7.39
genotype 11	Chitosan+Fc	3	14	7.29
genotype 12	Mock+Fc	1	14	4.19
genotype 12	Mock+Fc	2	14	4.35
genotype 12	Mock+Fc	3	14	0.98
genotype 12	Chitosan+Fc	1	14	1.28
genotype 12	Chitosan+Fc	2	14	1.24
genotype 12	Chitosan+Fc	3	14	0.41
Accordine	Mock+Fc	1	14	1.69
Accordine	Mock+Fc	2	14	1.96
Accordine	Mock+Fc	3	14	5.56
Accordine	Chitosan+Fc	1	14	0.88
Accordine	Chitosan+Fc	2	14	0.87
Accordine	Chitosan+Fc	3	14	0.48
Avalon	Mock+Fc	1	14	6.69
Avalon	Mock+Fc	2	14	5.91
Avalon	Mock+Fc	3	14	11.55
Avalon	Chitosan+Fc	1	14	8.52
Avalon	Chitosan+Fc	2	14	1.94
Avalon	Chitosan+Fc	3	14	10.99
Danielle	Mock+Fc	1	14	1.85
Danielle	Mock+Fc	2	14	16.48
Danielle	Mock+Fc	3	14	2.34
Danielle	Chitosan+Fc	1	14	11.48
Danielle	Chitosan+Fc	2	14	0.3
Danielle	Chitosan+Fc	3	14	5.76
Ellinor	Mock+Fc	1	14	7.29
Ellinor	Mock+Fc	2	14	7.52
Ellinor	Mock+Fc	3	14	3.58
Ellinor	Chitosan+Fc	1	14	6.73
Ellinor	Chitosan+Fc	2	14	1.31
Ellinor	Chitosan+Fc	3	14	0.95
Fortuna	Mock+Fc	1	14	5.27
Fortuna	Mock+Fc	2	14	4.27
Fortuna	Mock+Fc	3	14	6.06
Fortuna	Chitosan+Fc	1	14	3.32
Fortuna	Chitosan+Fc	2	14	2.78
Fortuna	Chitosan+Fc	3	14	5.71
Gante	Mock+Fc	1	14	1.67
Gante	Mock+Fc	2	14	3.08
Gante	Mock+Fc	3	14	3.4
Gante	Chitosan+Fc	1	14	0.87
Gante	Chitosan+Fc	2	14	1.73
Gante	Chitosan+Fc	3	14	1.13
Leandra	Mock+Fc	1	14	1.19
Leandra	Mock+Fc	2	14	0.68
Leandra	Mock+Fc	3	14	2.66
Leandra	Chitosan+Fc	1	14	0.49
Leandra	Chitosan+Fc	2	14	0.55
Leandra	Chitosan+Fc	3	14	0.99
Lexy	Mock+Fc	1	14	1.41
Lexy	Mock+Fc	2	14	2.04
Lexy	Mock+Fc	3	14	1.55
Lexy	Chitosan+Fc	1	14	1.31
Lexy	Chitosan+Fc	2	14	3.25
Lexy	Chitosan+Fc	3	14	1.48
Sangria	Mock+Fc	1	14	5.63
Sangria	Mock+Fc	2	14	1.74
Sangria	Mock+Fc	3	14	2.74
Sangria	Chitosan+Fc	1	14	8.41
Sangria	Chitosan+Fc	2	14	1.73
Sangria	Chitosan+Fc	3	14	2.87
Shetty	Mock+Fc	1	14	11.88
Shetty	Mock+Fc	2	14	13.46
Shetty	Mock+Fc	3	14	13.21
Shetty	Chitosan+Fc	1	14	5.98
Shetty	Chitosan+Fc	2	14	3.84
Shetty	Chitosan+Fc	3	14	5.22
genotype 13	Mock+Fc	1	14	1.45
genotype 13	Mock+Fc	2	14	3.13
genotype 13	Mock+Fc	3	14	11.67
genotype 13	Chitosan+Fc	1	14	1.93
genotype 13	Chitosan+Fc	2	14	6.57
genotype 13	Chitosan+Fc	3	14	1.95
genotype 14	Mock+Fc	1	14	2.55
genotype 14	Mock+Fc	2	14	1.86
genotype 14	Mock+Fc	3	14	1.59
genotype 14	Chitosan+Fc	1	14	2.9
genotype 14	Chitosan+Fc	2	14	2.39
genotype 14	Chitosan+Fc	3	14	4.61
Tasja	Mock+Fc	1	14	2.25
Tasja	Mock+Fc	2	14	4.12
Tasja	Mock+Fc	3	14	3.55
Tasja	Chitosan+Fc	1	14	6.54
Tasja	Chitosan+Fc	2	14	5.7
Tasja	Chitosan+Fc	3	14	1.04
Thule	Mock+Fc	1	14	16.01
Thule	Mock+Fc	2	14	11.05
Thule	Mock+Fc	3	14	17.78
Thule	Chitosan+Fc	1	14	3.92
Thule	Chitosan+Fc	2	14	16.82
Thule	Chitosan+Fc	3	14	13.51
Vanille	Mock+Fc	1	14	2.25
Vanille	Mock+Fc	2	14	0.54
Vanille	Mock+Fc	3	14	1.56
Vanille	Chitosan+Fc	1	14	0.59
Vanille	Chitosan+Fc	2	14	0.77
Vanille	Chitosan+Fc	3	14	0.79
Ven	Mock+Fc	1	14	2.71
Ven	Mock+Fc	2	14	3.07
Ven	Mock+Fc	3	14	11.02
Ven	Chitosan+Fc	1	14	8.74
Ven	Chitosan+Fc	2	14	0.6
Ven	Chitosan+Fc	3	14	7.78
Yoda	Mock+Fc	1	14	7.59
Yoda	Mock+Fc	2	14	6.69
Yoda	Mock+Fc	3	14	5.39
Yoda	Chitosan+Fc	1	14	0.75
Yoda	Chitosan+Fc	2	14	1.13
Yoda	Chitosan+Fc	3	14	1.06

## Sheet: RD5_Fig3_Disease cat_18 dpi
Genotype	Treatment	spike	sampling [dpi]	total grains/spike	symp. grains	symp. grains/spike	disease category
Marthe	Mock+Fc	1	18	34	22	64.7059	6
Marthe	Mock+Fc	2	18	32	17	53.125	6
Marthe	Mock+Fc	3	18	36	12	33.3333	4
Marthe	Mock+Fc	4	18	35	8	22.8571	3
Marthe	Mock+Fc	5	18	35	15	42.8571	5
Marthe	Mock+Fc	6	18	32	21	65.625	6
Marthe	Mock+Fc	7	18	34	16	47.0588	5
Marthe	Mock+Fc	8	18	29	8	27.5862	3
Marthe	Mock+Fc	9	18	35	27	77.1429	6
Marthe	Mock+Fc	10	18	34	27	79.4118	6
Marthe	Mock+Fc	11	18	32	14	43.75	5
Marthe	Mock+Fc	12	18	34	27	79.4118	6
Marthe	Mock+Fc	13	18	32	7	21.875	3
Marthe	Mock+Fc	14	18	29	6	20.6897	3
Marthe	Mock+Fc	15	18	33	10	30.303	4
Marthe	Mock+Fc	16	18	31	7	22.5806	3
Marthe	Mock+Fc	17	18	22	11	50	5
Marthe	Mock+Fc	18	18	31	6	19.3548	2
Marthe	Mock+Fc	19	18	30	23	76.6667	6
Marthe	Mock+Fc	20	18	34	16	47.0588	5
Marthe	Mock+Fc	21	18	28	4	14.2857	2
Marthe	Mock+Fc	22	18	36	23	63.8889	6
Marthe	Mock+Fc	23	18	34	17	50	5
Marthe	Mock+Fc	24	18	31	14	45.1613	5
Marthe	Mock+Fc	25	18	34	25	73.5294	6
Marthe	Mock+Fc	26	18	36	26	72.2222	6
Marthe	Mock+Fc	27	18	36	27	75	6
Marthe	Mock+Fc	28	18	33	16	48.4848	5
Marthe	Mock+Fc	29	18	31	18	58.0645	6
Marthe	Mock+Fc	30	18	34	29	85.2941	6
Marthe	Chitosan+Fc	1	18	30	3	10	1
Marthe	Chitosan+Fc	2	18	35	16	45.7143	5
Marthe	Chitosan+Fc	3	18	29	3	10.3448	2
Marthe	Chitosan+Fc	4	18	36	12	33.3333	4
Marthe	Chitosan+Fc	5	18	31	1	3.22581	1
Marthe	Chitosan+Fc	6	18	35	11	31.4286	4
Marthe	Chitosan+Fc	7	18	35	16	45.7143	5
Marthe	Chitosan+Fc	8	18	32	3	9.375	1
Marthe	Chitosan+Fc	9	18	34	10	29.4118	3
Marthe	Chitosan+Fc	10	18	25	2	8	1
Marthe	Chitosan+Fc	11	18	34	17	50	6
Marthe	Chitosan+Fc	12	18	34	16	47.0588	5
Marthe	Chitosan+Fc	13	18	28	7	25	3
Marthe	Chitosan+Fc	14	18	35	6	17.1429	2
Marthe	Chitosan+Fc	15	18	35	9	25.7143	3
Marthe	Chitosan+Fc	16	18	33	12	36.3636	4
Marthe	Chitosan+Fc	17	18	35	10	28.5714	3
Marthe	Chitosan+Fc	18	18	34	14	42.4242	5
Marthe	Chitosan+Fc	19	18	31	14	40	4
Marthe	Chitosan+Fc	20	18	34	11	32.3529	4
Marthe	Chitosan+Fc	21	18	34	5	16.129	2
Marthe	Chitosan+Fc	22	18	34	9	26.4706	6
Marthe	Chitosan+Fc	23	18	33	2	5.88235	1
Marthe	Chitosan+Fc	24	18	31	3	8.82353	1
Marthe	Chitosan+Fc	25	18	31	3	9.09091	1
Marthe	Chitosan+Fc	26	18	35	11	35.4839	4
Marthe	Chitosan+Fc	27	18	34	7	22.5806	3
Marthe	Chitosan+Fc	28	18	34	11	31.4286	4
Marthe	Chitosan+Fc	29	18	30	1	2.94118	1
Marthe	Chitosan+Fc	30	18	37	20	58.8235	6
Sangria	Mock+Fc	1	18	31	19	61.2903	6
Sangria	Mock+Fc	2	18	30	0	0	1
Sangria	Mock+Fc	3	18	31	0	0	1
Sangria	Mock+Fc	4	18	31	11	35.4839	4
Sangria	Mock+Fc	5	18	31	13	41.9355	5
Sangria	Mock+Fc	6	18	31	13	41.9355	5
Sangria	Mock+Fc	7	18	31	16	51.6129	6
Sangria	Mock+Fc	8	18	29	13	44.8276	5
Sangria	Mock+Fc	9	18	30	4	13.3333	2
Sangria	Mock+Fc	10	18	30	21	70	6
Sangria	Mock+Fc	11	18	31	12	38.7097	4
Sangria	Mock+Fc	12	18	30	13	43.3333	5
Sangria	Mock+Fc	13	18	32	14	43.75	5
Sangria	Mock+Fc	14	18	28	9	32.1429	4
Sangria	Mock+Fc	15	18	32	14	43.75	5
Sangria	Mock+Fc	16	18	33	8	24.2424	3
Sangria	Mock+Fc	17	18	32	8	25	3
Sangria	Mock+Fc	18	18	30	9	30	3
Sangria	Mock+Fc	19	18	29	9	31.0345	4
Sangria	Mock+Fc	20	18	31	6	19.3548	2
Sangria	Mock+Fc	21	18	30	11	36.6667	4
Sangria	Mock+Fc	22	18	30	18	60	6
Sangria	Mock+Fc	23	18	28	14	50	5
Sangria	Mock+Fc	24	18	29	10	34.4828	4
Sangria	Mock+Fc	25	18	30	0	0	1
Sangria	Mock+Fc	26	18	32	7	21.875	3
Sangria	Mock+Fc	27	18	30	7	23.3333	3
Sangria	Mock+Fc	28	18	33	7	21.2121	3
Sangria	Mock+Fc	29	18	31	4	12.9032	2
Sangria	Mock+Fc	30	18	32	8	25	3
Sangria	Chitosan+Fc	1	18	30	4	13.3333	2
Sangria	Chitosan+Fc	2	18	29	9	31.0345	4
Sangria	Chitosan+Fc	3	18	29	23	79.3103	6
Sangria	Chitosan+Fc	4	18	31	20	64.5161	6
Sangria	Chitosan+Fc	5	18	31	17	54.8387	6
Sangria	Chitosan+Fc	6	18	29	3	10.3448	2
Sangria	Chitosan+Fc	7	18	32	16	50	6
Sangria	Chitosan+Fc	8	18	27	24	88.8889	6
Sangria	Chitosan+Fc	9	18	30	22	73.3333	6
Sangria	Chitosan+Fc	10	18	32	15	46.875	6
Sangria	Chitosan+Fc	11	18	30	4	13.3333	2
Sangria	Chitosan+Fc	12	18	29	12	41.3793	5
Sangria	Chitosan+Fc	13	18	32	25	78.125	6
Sangria	Chitosan+Fc	14	18	31	15	48.3871	5
Sangria	Chitosan+Fc	15	18	32	19	59.375	6
Sangria	Chitosan+Fc	16	18	31	22	70.9677	6
Sangria	Chitosan+Fc	17	18	31	12	38.7097	4
Sangria	Chitosan+Fc	18	18	31	25	80.6452	6
Sangria	Chitosan+Fc	19	18	29	17	58.6207	6
Sangria	Chitosan+Fc	20	18	32	11	34.375	4
Sangria	Chitosan+Fc	21	18	29	11	37.931	4
Sangria	Chitosan+Fc	22	18	31	18	58.0645	6
Sangria	Chitosan+Fc	23	18	33	27	81.8182	6
Sangria	Chitosan+Fc	24	18	32	13	40.625	5
Sangria	Chitosan+Fc	25	18	31	23	74.1935	6
Sangria	Chitosan+Fc	26	18	30	15	50	5
Sangria	Chitosan+Fc	27	18	29	19	65.5172	6
Sangria	Chitosan+Fc	28	18	31	14	45.1613	5
Sangria	Chitosan+Fc	29	18	31	9	29.0323	3
Sangria	Chitosan+Fc	30	18	29	13	44.8276	5
Accordine	Mock+Fc	1	18	33	17	51.5152	6
Accordine	Mock+Fc	2	18	29	6	20.6897	3
Accordine	Mock+Fc	3	18	32	8	25	3
Accordine	Mock+Fc	4	18	36	17	47.2222	5
Accordine	Mock+Fc	5	18	36	13	36.1111	4
Accordine	Mock+Fc	6	18	35	19	54.2857	6
Accordine	Mock+Fc	7	18	30	9	30	3
Accordine	Mock+Fc	8	18	34	20	58.8235	6
Accordine	Mock+Fc	9	18	36	26	72.2222	6
Accordine	Mock+Fc	10	18	35	5	14.2857	2
Accordine	Mock+Fc	11	18	32	11	34.375	4
Accordine	Mock+Fc	12	18	35	16	45.7143	5
Accordine	Mock+Fc	13	18	34	13	38.2353	4
Accordine	Mock+Fc	14	18	35	14	40	4
Accordine	Mock+Fc	15	18	30	2	6.66667	1
Accordine	Mock+Fc	16	18	32	15	46.875	5
Accordine	Mock+Fc	17	18	33	2	6.06061	1
Accordine	Mock+Fc	18	18	35	9	25.7143	2
Accordine	Mock+Fc	19	18	36	21	58.3333	6
Accordine	Mock+Fc	20	18	33	7	21.2121	3
Accordine	Mock+Fc	21	18	32	5	15.625	2
Accordine	Mock+Fc	22	18	30	8	26.6667	3
Accordine	Mock+Fc	23	18	30	8	26.6667	3
Accordine	Mock+Fc	24	18	28	10	35.7143	4
Accordine	Mock+Fc	25	18	32	14	43.75	5
Accordine	Mock+Fc	26	18	32	11	34.375	4
Accordine	Mock+Fc	27	18	30	17	56.6667	6
Accordine	Mock+Fc	28	18	33	6	18.1818	2
Accordine	Mock+Fc	29	18	34	0	0	1
Accordine	Mock+Fc	30	18	30	6	20	2
Accordine	Chitosan+Fc	1	18	34	7	20.5882	3
Accordine	Chitosan+Fc	2	18	29	3	10.3448	1
Accordine	Chitosan+Fc	3	18	33	9	27.2727	3
Accordine	Chitosan+Fc	4	18	30	4	13.3333	2
Accordine	Chitosan+Fc	5	18	31	5	16.129	2
Accordine	Chitosan+Fc	6	18	33	7	21.2121	3
Accordine	Chitosan+Fc	7	18	28	7	25	3
Accordine	Chitosan+Fc	8	18	34	16	47.0588	5
Accordine	Chitosan+Fc	9	18	26	4	15.3846	2
Accordine	Chitosan+Fc	10	18	28	4	14.2857	2
Accordine	Chitosan+Fc	11	18	33	1	3.0303	1
Accordine	Chitosan+Fc	12	18	32	2	6.25	1
Accordine	Chitosan+Fc	13	18	33	3	9.09091	1
Accordine	Chitosan+Fc	14	18	32	3	9.375	1
Accordine	Chitosan+Fc	15	18	39	14	35.8974	4
Accordine	Chitosan+Fc	16	18	30	10	33.3333	4
Accordine	Chitosan+Fc	17	18	30	0	0	1
Accordine	Chitosan+Fc	18	18	32	7	21.875	3
Accordine	Chitosan+Fc	19	18	28	14	50	6
Accordine	Chitosan+Fc	20	18	31	13	41.9355	5
Accordine	Chitosan+Fc	21	18	34	9	26.4706	3
Accordine	Chitosan+Fc	22	18	31	4	12.9032	2
Accordine	Chitosan+Fc	23	18	30	4	13.3333	2
Accordine	Chitosan+Fc	24	18	34	14	41.1765	5
Accordine	Chitosan+Fc	25	18	27	11	40.7407	5
Accordine	Chitosan+Fc	26	18	32	7	21.875	3
Accordine	Chitosan+Fc	27	18	32	10	31.25	4
Accordine	Chitosan+Fc	28	18	31	0	0	1
Accordine	Chitosan+Fc	29	18	31	2	6.45161	1
Accordine	Chitosan+Fc	30	18	35	7	20	2
genotype 3	Mock+Fc	1	18	28	18	64.2857	6
genotype 3	Mock+Fc	2	18	32	21	65.625	6
genotype 3	Mock+Fc	3	18	26	2	7.69231	1
genotype 3	Mock+Fc	4	18	31	21	67.7419	6
genotype 3	Mock+Fc	5	18	28	18	64.2857	6
genotype 3	Mock+Fc	6	18	27	0	0	1
genotype 3	Mock+Fc	7	18	30	5	16.6667	2
genotype 3	Mock+Fc	8	18	30	5	16.6667	2
genotype 3	Mock+Fc	9	18	27	2	7.40741	1
genotype 3	Mock+Fc	10	18	29	3	10.3448	2
genotype 3	Mock+Fc	11	18	30	9	30	3
genotype 3	Mock+Fc	12	18	28	5	17.8571	2
genotype 3	Mock+Fc	13	18	28	4	14.2857	2
genotype 3	Mock+Fc	14	18	28	7	25	3
genotype 3	Mock+Fc	15	18	32	4	12.5	2
genotype 3	Mock+Fc	16	18	28	24	85.7143	6
genotype 3	Mock+Fc	17	18	28	2	7.14286	1
genotype 3	Mock+Fc	18	18	31	13	41.9355	5
genotype 3	Mock+Fc	19	18	32	25	78.125	6
genotype 3	Mock+Fc	20	18	28	1	3.57143	1
genotype 3	Mock+Fc	21	18	27	3	11.1111	2
genotype 3	Mock+Fc	22	18	25	4	16	2
genotype 3	Mock+Fc	23	18	27	0	0	1
genotype 3	Mock+Fc	24	18	26	6	23.0769	3
genotype 3	Mock+Fc	25	18	31	21	67.7419	6
genotype 3	Mock+Fc	26	18	23	4	17.3913	2
genotype 3	Mock+Fc	27	18	27	1	3.7037	1
genotype 3	Mock+Fc	28	18	26	5	19.2308	2
genotype 3	Mock+Fc	29	18	30	5	16.6667	2
genotype 3	Mock+Fc	30	18	24	7	29.1667	3
genotype 3	Chitosan+Fc	1	18	32	20	62.5	6
genotype 3	Chitosan+Fc	2	18	28	23	82.1429	6
genotype 3	Chitosan+Fc	3	18	28	1	3.57143	1
genotype 3	Chitosan+Fc	4	18	29	3	10.3448	1
genotype 3	Chitosan+Fc	5	18	23	0	0	1
genotype 3	Chitosan+Fc	6	18	31	17	54.8387	6
genotype 3	Chitosan+Fc	7	18	28	10	35.7143	4
genotype 3	Chitosan+Fc	8	18	27	5	18.5185	2
genotype 3	Chitosan+Fc	9	18	32	6	18.75	2
genotype 3	Chitosan+Fc	10	18	31	17	54.8387	6
genotype 3	Chitosan+Fc	11	18	28	12	42.8571	5
genotype 3	Chitosan+Fc	12	18	29	25	86.2069	6
genotype 3	Chitosan+Fc	13	18	27	16	59.2593	6
genotype 3	Chitosan+Fc	14	18	29	1	3.44828	1
genotype 3	Chitosan+Fc	15	18	27	8	29.6296	3
genotype 3	Chitosan+Fc	16	18	30	11	36.6667	4
genotype 3	Chitosan+Fc	17	18	27	6	22.2222	3
genotype 3	Chitosan+Fc	18	18	30	7	23.3333	3
genotype 3	Chitosan+Fc	19	18	26	1	3.84615	1
genotype 3	Chitosan+Fc	20	18	30	14	46.6667	5
genotype 3	Chitosan+Fc	21	18	27	4	14.8148	2
genotype 3	Chitosan+Fc	22	18	28	24	85.7143	6
genotype 3	Chitosan+Fc	23	18	28	1	3.57143	1
genotype 3	Chitosan+Fc	24	18	29	4	13.7931	2
genotype 3	Chitosan+Fc	25	18	28	15	53.5714	6
genotype 3	Chitosan+Fc	26	18	30	1	3.33333	1
genotype 3	Chitosan+Fc	27	18	31	9	29.0323	3
genotype 3	Chitosan+Fc	28	18	29	4	13.7931	2
genotype 3	Chitosan+Fc	29	18	28	9	32.1429	4
genotype 3	Chitosan+Fc	30	18	32	5	15.625	2
genotype 13	Mock+Fc	1	18	36	12	33.3333	4
genotype 13	Mock+Fc	2	18	32	18	56.25	6
genotype 13	Mock+Fc	3	18	29	5	17.2414	2
genotype 13	Mock+Fc	4	18	29	12	41.3793	4
genotype 13	Mock+Fc	5	18	29	6	20.6897	3
genotype 13	Mock+Fc	6	18	32	3	9.375	1
genotype 13	Mock+Fc	7	18	32	7	21.875	3
genotype 13	Mock+Fc	8	18	33	4	12.1212	2
genotype 13	Mock+Fc	9	18	31	14	45.1613	5
genotype 13	Mock+Fc	10	18	30	28	93.3333	6
genotype 13	Mock+Fc	11	18	29	0	0	1
genotype 13	Mock+Fc	12	18	30	4	13.3333	2
genotype 13	Mock+Fc	13	18	31	4	12.9032	2
genotype 13	Mock+Fc	14	18	32	10	31.25	4
genotype 13	Mock+Fc	15	18	34	7	20.5882	3
genotype 13	Mock+Fc	16	18	31	0	0	1
genotype 13	Mock+Fc	17	18	33	1	3.0303	1
genotype 13	Mock+Fc	18	18	36	2	5.55556	1
genotype 13	Mock+Fc	19	18	31	11	35.4839	4
genotype 13	Mock+Fc	20	18	31	5	16.129	2
genotype 13	Mock+Fc	21	18	32	4	12.5	2
genotype 13	Mock+Fc	22	18	31	1	3.22581	1
genotype 13	Mock+Fc	23	18	32	5	15.625	2
genotype 13	Mock+Fc	24	18	30	7	23.3333	3
genotype 13	Mock+Fc	25	18	35	16	45.7143	5
genotype 13	Mock+Fc	26	18	35	6	17.1429	2
genotype 13	Mock+Fc	27	18	31	12	38.7097	4
genotype 13	Mock+Fc	28	18	32	5	15.625	2
genotype 13	Mock+Fc	29	18	27	2	7.40741	1
genotype 13	Mock+Fc	30	18	33	1	3.0303	1
genotype 13	Chitosan+Fc	1	18	32	30	93.75	6
genotype 13	Chitosan+Fc	2	18	31	1	3.22581	1
genotype 13	Chitosan+Fc	3	18	27	1	3.7037	1
genotype 13	Chitosan+Fc	4	18	30	0	0	1
genotype 13	Chitosan+Fc	5	18	32	5	15.625	2
genotype 13	Chitosan+Fc	6	18	32	4	12.5	2
genotype 13	Chitosan+Fc	7	18	31	1	3.22581	1
genotype 13	Chitosan+Fc	8	18	33	12	36.3636	4
genotype 13	Chitosan+Fc	9	18	30	0	0	1
genotype 13	Chitosan+Fc	10	18	28	0	0	1
genotype 13	Chitosan+Fc	11	18	30	2	6.66667	1
genotype 13	Chitosan+Fc	12	18	29	5	17.2414	2
genotype 13	Chitosan+Fc	13	18	32	15	46.875	5
genotype 13	Chitosan+Fc	14	18	32	10	31.25	4
genotype 13	Chitosan+Fc	15	18	28	1	3.57143	1
genotype 13	Chitosan+Fc	16	18	28	2	7.14286	1
genotype 13	Chitosan+Fc	17	18	30	2	6.66667	1
genotype 13	Chitosan+Fc	18	18	33	3	9.09091	1
genotype 13	Chitosan+Fc	19	18	29	1	3.44828	1
genotype 13	Chitosan+Fc	20	18	30	4	13.3333	2
genotype 13	Chitosan+Fc	21	18	31	7	22.5806	3
genotype 13	Chitosan+Fc	22	18	32	3	9.375	1
genotype 13	Chitosan+Fc	23	18	32	18	56.25	6
genotype 13	Chitosan+Fc	24	18	33	5	15.1515	2
genotype 13	Chitosan+Fc	25	18	31	2	6.45161	1
genotype 13	Chitosan+Fc	26	18	36	3	8.33333	1
genotype 13	Chitosan+Fc	27	18	26	0	0	1
genotype 13	Chitosan+Fc	28	18	33	4	12.1212	2
genotype 13	Chitosan+Fc	29	18	29	1	3.44828	1
genotype 13	Chitosan+Fc	30	18	27	2	7.40741	1
genotype 7	Mock+Fc	1	18	30	0	0	1
genotype 7	Mock+Fc	2	18	32	27	84.375	6
genotype 7	Mock+Fc	3	18	30	16	53.3333	6
genotype 7	Mock+Fc	4	18	25	2	8	1
genotype 7	Mock+Fc	5	18	31	8	25.8065	3
genotype 7	Mock+Fc	6	18	27	11	40.7407	5
genotype 7	Mock+Fc	7	18	32	8	25	3
genotype 7	Mock+Fc	8	18	27	6	22.2222	3
genotype 7	Mock+Fc	9	18	32	11	34.375	4
genotype 7	Mock+Fc	10	18	31	7	22.5806	3
genotype 7	Mock+Fc	11	18	27	4	14.8148	2
genotype 7	Mock+Fc	12	18	30	5	16.6667	2
genotype 7	Mock+Fc	13	18	32	1	3.125	1
genotype 7	Mock+Fc	14	18	31	8	25.8065	3
genotype 7	Mock+Fc	15	18	33	12	36.3636	4
genotype 7	Mock+Fc	16	18	29	2	6.89655	1
genotype 7	Mock+Fc	17	18	27	23	85.1852	6
genotype 7	Mock+Fc	18	18	29	1	3.44828	1
genotype 7	Mock+Fc	19	18	30	3	10	1
genotype 7	Mock+Fc	20	18	31	3	9.67742	1
genotype 7	Mock+Fc	21	18	31	24	77.4194	6
genotype 7	Mock+Fc	22	18	29	0	0	1
genotype 7	Mock+Fc	23	18	31	21	67.7419	6
genotype 7	Mock+Fc	24	18	31	1	3.22581	1
genotype 7	Mock+Fc	25	18	30	2	6.66667	1
genotype 7	Mock+Fc	26	18	24	3	12.5	2
genotype 7	Mock+Fc	27	18	31	3	9.67742	1
genotype 7	Mock+Fc	28	18	28	9	32.1429	4
genotype 7	Mock+Fc	29	18	31	14	45.1613	5
genotype 7	Mock+Fc	30	18	30	10	33.3333	4
genotype 7	Chitosan+Fc	1	18	27	0	0	1
genotype 7	Chitosan+Fc	2	18	28	3	10.7143	2
genotype 7	Chitosan+Fc	3	18	29	4	13.7931	2
genotype 7	Chitosan+Fc	4	18	26	24	92.3077	6
genotype 7	Chitosan+Fc	5	18	29	0	0	1
genotype 7	Chitosan+Fc	6	18	32	19	59.375	6
genotype 7	Chitosan+Fc	7	18	30	1	3.33333	1
genotype 7	Chitosan+Fc	8	18	25	1	4	1
genotype 7	Chitosan+Fc	9	18	28	2	7.14286	1
genotype 7	Chitosan+Fc	10	18	29	13	44.8276	5
genotype 7	Chitosan+Fc	11	18	30	14	46.6667	5
genotype 7	Chitosan+Fc	12	18	27	8	29.6296	3
genotype 7	Chitosan+Fc	13	18	26	1	3.84615	1
genotype 7	Chitosan+Fc	14	18	25	2	8	1
genotype 7	Chitosan+Fc	15	18	29	10	34.4828	4
genotype 7	Chitosan+Fc	16	18	28	21	75	6
genotype 7	Chitosan+Fc	17	18	30	0	0	1
genotype 7	Chitosan+Fc	18	18	29	7	24.1379	3
genotype 7	Chitosan+Fc	19	18	27	2	7.40741	1
genotype 7	Chitosan+Fc	20	18	26	0	0	1
genotype 7	Chitosan+Fc	21	18	27	2	7.40741	1
genotype 7	Chitosan+Fc	22	18	31	17	54.8387	6
genotype 7	Chitosan+Fc	23	18	26	0	0	1
genotype 7	Chitosan+Fc	24	18	28	2	7.14286	1
genotype 7	Chitosan+Fc	25	18	27	1	3.7037	1
genotype 7	Chitosan+Fc	26	18	27	0	0	1
genotype 7	Chitosan+Fc	27	18	28	18	64.2857	6
genotype 7	Chitosan+Fc	28	18	28	1	3.57143	1
genotype 7	Chitosan+Fc	29	18	27	4	14.8148	2
genotype 7	Chitosan+Fc	30	18	31	5	16.129	2
genotype 11	Mock+Fc	1	18	29	1	3.44828	1
genotype 11	Mock+Fc	2	18	33	12	36.3636	4
genotype 11	Mock+Fc	3	18	33	11	33.3333	4
genotype 11	Mock+Fc	4	18	33	7	21.2121	3
genotype 11	Mock+Fc	5	18	26	1	3.84615	1
genotype 11	Mock+Fc	6	18	36	19	52.7778	6
genotype 11	Mock+Fc	7	18	34	5	14.7059	2
genotype 11	Mock+Fc	8	18	31	3	9.67742	1
genotype 11	Mock+Fc	9	18	36	27	75	6
genotype 11	Mock+Fc	10	18	31	11	35.4839	5
genotype 11	Mock+Fc	11	18	32	0	0	1
genotype 11	Mock+Fc	12	18	26	3	11.5385	2
genotype 11	Mock+Fc	13	18	36	10	27.7778	3
genotype 11	Mock+Fc	14	18	30	0	0	1
genotype 11	Mock+Fc	15	18	30	2	6.66667	1
genotype 11	Mock+Fc	16	18	35	5	14.2857	2
genotype 11	Mock+Fc	17	18	32	14	43.75	5
genotype 11	Mock+Fc	18	18	36	5	13.8889	2
genotype 11	Mock+Fc	19	18	31	12	38.7097	4
genotype 11	Mock+Fc	20	18	34	15	44.1176	5
genotype 11	Mock+Fc	21	18	33	5	15.1515	2
genotype 11	Mock+Fc	22	18	33	4	12.1212	2
genotype 11	Mock+Fc	23	18	34	7	20.5882	3
genotype 11	Mock+Fc	24	18	35	16	45.7143	5
genotype 11	Mock+Fc	25	18	32	11	34.375	4
genotype 11	Mock+Fc	26	18	36	7	19.4444	2
genotype 11	Mock+Fc	27	18	35	7	20	2
genotype 11	Mock+Fc	28	18	31	5	16.129	2
genotype 11	Mock+Fc	29	18	33	16	48.4848	5
genotype 11	Mock+Fc	30	18	34	13	38.2353	4
genotype 11	Chitosan+Fc	1	18	33	12	36.3636	4
genotype 11	Chitosan+Fc	2	18	32	11	34.375	4
genotype 11	Chitosan+Fc	3	18	36	16	44.4444	5
genotype 11	Chitosan+Fc	4	18	36	6	16.6667	2
genotype 11	Chitosan+Fc	5	18	35	2	5.71429	1
genotype 11	Chitosan+Fc	6	18	32	10	31.25	4
genotype 11	Chitosan+Fc	7	18	34	10	29.4118	3
genotype 11	Chitosan+Fc	8	18	34	13	38.2353	4
genotype 11	Chitosan+Fc	9	18	35	7	20	2
genotype 11	Chitosan+Fc	10	18	34	16	47.0588	5
genotype 11	Chitosan+Fc	11	18	35	14	40	4
genotype 11	Chitosan+Fc	12	18	35	15	42.8571	5
genotype 11	Chitosan+Fc	13	18	33	4	12.1212	2
genotype 11	Chitosan+Fc	14	18	32	5	15.625	2
genotype 11	Chitosan+Fc	15	18	37	11	29.7297	3
genotype 11	Chitosan+Fc	16	18	33	8	24.2424	3
genotype 11	Chitosan+Fc	17	18	36	13	36.1111	4
genotype 11	Chitosan+Fc	18	18	38	18	47.3684	5
genotype 11	Chitosan+Fc	19	18	32	4	12.5	2
genotype 11	Chitosan+Fc	20	18	30	8	26.6667	3
genotype 11	Chitosan+Fc	21	18	32	11	34.375	4
genotype 11	Chitosan+Fc	22	18	31	2	6.45161	1
genotype 11	Chitosan+Fc	23	18	36	16	44.4444	5
genotype 11	Chitosan+Fc	24	18	36	12	33.3333	4
genotype 11	Chitosan+Fc	25	18	35	14	40	4
genotype 11	Chitosan+Fc	26	18	36	13	36.1111	4
genotype 11	Chitosan+Fc	27	18	35	13	37.1429	4
genotype 11	Chitosan+Fc	28	18	35	6	17.1429	2
genotype 11	Chitosan+Fc	29	18	36	3	8.33333	1
genotype 11	Chitosan+Fc	30	18	35	11	31.4286	4
genotype 1	Mock+Fc	1	18	28	3	10.7143	2
genotype 1	Mock+Fc	2	18	30	1	3.33333	1
genotype 1	Mock+Fc	3	18	31	3	9.67742	1
genotype 1	Mock+Fc	4	18	30	4	13.3333	2
genotype 1	Mock+Fc	5	18	32	31	96.875	6
genotype 1	Mock+Fc	6	18	27	1	3.7037	1
genotype 1	Mock+Fc	7	18	32	0	0	1
genotype 1	Mock+Fc	8	18	30	1	3.33333	1
genotype 1	Mock+Fc	9	18	29	25	86.2069	6
genotype 1	Mock+Fc	10	18	28	3	10.7143	2
genotype 1	Mock+Fc	11	18	33	8	24.2424	3
genotype 1	Mock+Fc	12	18	34	19	55.8824	6
genotype 1	Mock+Fc	13	18	28	1	3.57143	1
genotype 1	Mock+Fc	14	18	31	1	3.22581	1
genotype 1	Mock+Fc	15	18	27	15	55.5556	6
genotype 1	Mock+Fc	16	18	31	23	74.1935	6
genotype 1	Mock+Fc	17	18	28	2	7.14286	1
genotype 1	Mock+Fc	18	18	28	27	96.4286	6
genotype 1	Mock+Fc	19	18	29	22	75.8621	6
genotype 1	Mock+Fc	20	18	27	22	81.4815	6
genotype 1	Mock+Fc	21	18	29	0	0	1
genotype 1	Mock+Fc	22	18	30	2	6.66667	1
genotype 1	Mock+Fc	23	18	30	2	6.66667	1
genotype 1	Mock+Fc	24	18	30	10	33.3333	4
genotype 1	Mock+Fc	25	18	35	30	85.7143	6
genotype 1	Mock+Fc	26	18	30	1	3.33333	1
genotype 1	Mock+Fc	27	18	33	32	96.9697	6
genotype 1	Mock+Fc	28	18	30	4	13.3333	2
genotype 1	Mock+Fc	29	18	28	6	21.4286	3
genotype 1	Mock+Fc	30	18	33	2	6.06061	1
genotype 1	Chitosan+Fc	1	18	28	0	0	1
genotype 1	Chitosan+Fc	2	18	30	17	56.6667	6
genotype 1	Chitosan+Fc	3	18	31	14	45.1613	5
genotype 1	Chitosan+Fc	4	18	27	0	0	1
genotype 1	Chitosan+Fc	5	18	31	0	0	1
genotype 1	Chitosan+Fc	6	18	31	4	12.9032	2
genotype 1	Chitosan+Fc	7	18	27	7	25.9259	3
genotype 1	Chitosan+Fc	8	18	27	1	3.7037	1
genotype 1	Chitosan+Fc	9	18	30	11	36.6667	4
genotype 1	Chitosan+Fc	10	18	28	1	3.57143	1
genotype 1	Chitosan+Fc	11	18	32	0	0	1
genotype 1	Chitosan+Fc	12	18	32	1	3.125	1
genotype 1	Chitosan+Fc	13	18	32	12	37.5	4
genotype 1	Chitosan+Fc	14	18	35	2	5.71429	1
genotype 1	Chitosan+Fc	15	18	29	3	10.3448	2
genotype 1	Chitosan+Fc	16	18	30	0	0	1
genotype 1	Chitosan+Fc	17	18	29	11	37.931	4
genotype 1	Chitosan+Fc	18	18	30	14	46.6667	5
genotype 1	Chitosan+Fc	19	18	28	1	3.57143	1
genotype 1	Chitosan+Fc	20	18	33	4	12.1212	2
genotype 1	Chitosan+Fc	21	18	34	17	50	5
genotype 1	Chitosan+Fc	22	18	31	6	19.3548	2
genotype 1	Chitosan+Fc	23	18	29	0	0	1
genotype 1	Chitosan+Fc	24	18	33	11	33.3333	4
genotype 1	Chitosan+Fc	25	18	28	0	0	1
genotype 1	Chitosan+Fc	26	18	30	3	10	1
genotype 1	Chitosan+Fc	27	18	27	2	7.40741	1
genotype 1	Chitosan+Fc	28	18	31	1	3.22581	1
genotype 1	Chitosan+Fc	29	18	30	3	10	1
genotype 1	Chitosan+Fc	30	18	31	12	38.7097	4
Ven	Mock+Fc	1	18	28	19	67.8571	6
Ven	Mock+Fc	2	18	28	20	71.4286	6
Ven	Mock+Fc	3	18	29	11	37.931	4
Ven	Mock+Fc	4	18	26	17	65.3846	6
Ven	Mock+Fc	5	18	31	16	51.6129	6
Ven	Mock+Fc	6	18	28	25	89.2857	6
Ven	Mock+Fc	7	18	27	10	37.037	4
Ven	Mock+Fc	8	18	30	26	86.6667	6
Ven	Mock+Fc	9	18	24	20	83.3333	6
Ven	Mock+Fc	10	18	28	12	42.8571	5
Ven	Mock+Fc	11	18	32	10	31.25	4
Ven	Mock+Fc	12	18	28	12	42.8571	5
Ven	Mock+Fc	13	18	30	13	43.3333	5
Ven	Mock+Fc	14	18	23	4	17.3913	2
Ven	Mock+Fc	15	18	27	5	18.5185	2
Ven	Mock+Fc	16	18	30	14	46.6667	5
Ven	Mock+Fc	17	18	28	4	14.2857	2
Ven	Mock+Fc	18	18	23	12	52.1739	6
Ven	Mock+Fc	19	18	30	22	73.3333	6
Ven	Mock+Fc	20	18	27	6	22.2222	3
Ven	Mock+Fc	21	18	29	25	86.2069	6
Ven	Mock+Fc	22	18	28	24	85.7143	6
Ven	Mock+Fc	23	18	30	21	70	6
Ven	Mock+Fc	24	18	27	20	74.0741	6
Ven	Mock+Fc	25	18	24	12	50	5
Ven	Mock+Fc	26	18	28	21	75	6
Ven	Mock+Fc	27	18	23	5	21.7391	3
Ven	Mock+Fc	28	18	25	9	36	4
Ven	Mock+Fc	29	18	26	16	61.5385	6
Ven	Mock+Fc	30	18	30	9	30	3
Ven	Chitosan+Fc	1	18	28	10	35.7143	4
Ven	Chitosan+Fc	2	18	27	10	37.037	4
Ven	Chitosan+Fc	3	18	22	0	0	1
Ven	Chitosan+Fc	4	18	31	14	45.1613	5
Ven	Chitosan+Fc	5	18	29	13	44.8276	5
Ven	Chitosan+Fc	6	18	31	2	6.45161	1
Ven	Chitosan+Fc	7	18	33	6	18.1818	2
Ven	Chitosan+Fc	8	18	24	9	37.5	4
Ven	Chitosan+Fc	9	18	32	13	40.625	5
Ven	Chitosan+Fc	10	18	29	15	51.7241	6
Ven	Chitosan+Fc	11	18	30	17	56.6667	6
Ven	Chitosan+Fc	12	18	32	7	21.875	3
Ven	Chitosan+Fc	13	18	31	8	25.8065	3
Ven	Chitosan+Fc	14	18	32	8	25	3
Ven	Chitosan+Fc	15	18	30	10	33.3333	4
Ven	Chitosan+Fc	16	18	30	16	53.3333	6
Ven	Chitosan+Fc	17	18	30	11	36.6667	4
Ven	Chitosan+Fc	18	18	29	11	37.931	4
Ven	Chitosan+Fc	19	18	35	14	40	4
Ven	Chitosan+Fc	20	18	27	9	33.3333	4
Ven	Chitosan+Fc	21	18	30	2	6.66667	1
Ven	Chitosan+Fc	22	18	30	5	16.6667	2
Ven	Chitosan+Fc	23	18	27	6	22.2222	3
Ven	Chitosan+Fc	24	18	32	7	21.875	3
Ven	Chitosan+Fc	25	18	31	6	19.3548	2
Ven	Chitosan+Fc	26	18	26	3	11.5385	2
Ven	Chitosan+Fc	27	18	30	6	20	2
Ven	Chitosan+Fc	28	18	27	4	14.8148	2
Ven	Chitosan+Fc	29	18	31	11	35.4839	4
Ven	Chitosan+Fc	30	18	34	10	29.4118	3

## Sheet: RD6_Fig4_DNA contents_5 dpi
Genotype	treatment	replicate	sampling [dpi]	pg Fc DNA/ng barley DNA
Barke	Mock+Fc	1	5	2.85076
Barke	Mock+Fc	2	5	2.26791
Barke	Mock+Fc	3	5	3.36856
Barke	Chitosan+Fc	1	5	0.766893
Barke	Chitosan+Fc	2	5	1.63956
Barke	Chitosan+Fc	3	5	0.723604
Marthe	Mock+Fc	1	5	8.65143
Marthe	Mock+Fc	2	5	17.9116
Marthe	Mock+Fc	3	5	10.5047
Marthe	Chitosan+Fc	1	5	5.2841
Marthe	Chitosan+Fc	2	5	3.36753
Marthe	Chitosan+Fc	3	5	1.80396
genotype 1	Mock+Fc	1	5	11.4529
genotype 1	Mock+Fc	2	5	5.19403
genotype 1	Mock+Fc	3	5	14.0889
genotype 1	Chitosan+Fc	1	5	2.96938
genotype 1	Chitosan+Fc	2	5	2.34252
genotype 1	Chitosan+Fc	3	5	4.07636
genotype 3	Mock+Fc	1	5	4.8736
genotype 3	Mock+Fc	2	5	15.1733
genotype 3	Mock+Fc	3	5	10.5835
genotype 3	Chitosan+Fc	1	5	1.71448
genotype 3	Chitosan+Fc	2	5	4.28839
genotype 3	Chitosan+Fc	3	5	2.50451
genotype 7	Mock+Fc	1	5	7.83582
genotype 7	Mock+Fc	2	5	9.30425
genotype 7	Mock+Fc	3	5	8.59283
genotype 7	Chitosan+Fc	1	5	5.38618
genotype 7	Chitosan+Fc	2	5	3.50259
genotype 7	Chitosan+Fc	3	5	4.67751
genotype 11	Mock+Fc	1	5	6.05638
genotype 11	Mock+Fc	2	5	3.66924
genotype 11	Mock+Fc	3	5	2.43746
genotype 11	Chitosan+Fc	1	5	1.24129
genotype 11	Chitosan+Fc	2	5	2.30089
genotype 11	Chitosan+Fc	3	5	4.14025
Accordine	Mock+Fc	1	5	4.07362
Accordine	Mock+Fc	2	5	4.84968
Accordine	Mock+Fc	3	5	1.1924
Accordine	Chitosan+Fc	1	5	3.51774
Accordine	Chitosan+Fc	2	5	2.93947
Accordine	Chitosan+Fc	3	5	0.892373
Sangria	Mock+Fc	1	5	39.7867
Sangria	Mock+Fc	2	5	10.0532
Sangria	Mock+Fc	3	5	8.00978
Sangria	Chitosan+Fc	1	5	17.8572
Sangria	Chitosan+Fc	2	5	37.4908
Sangria	Chitosan+Fc	3	5	7.50401
genotype 13	Mock+Fc	1	5	7.49262
genotype 13	Mock+Fc	2	5	3.93402
genotype 13	Mock+Fc	3	5	4.83333
genotype 13	Chitosan+Fc	1	5	3.69415
genotype 13	Chitosan+Fc	2	5	7.27168
genotype 13	Chitosan+Fc	3	5	5.21749
Vanille	Mock+Fc	1	5	9.08613
Vanille	Mock+Fc	2	5	6.37777
Vanille	Mock+Fc	3	5	9.44547
Vanille	Chitosan+Fc	1	5	4.32035
Vanille	Chitosan+Fc	2	5	2.96988
Vanille	Chitosan+Fc	3	5	4.08133
Ven	Mock+Fc	1	5	14.3667
Ven	Mock+Fc	2	5	18.8636
Ven	Mock+Fc	3	5	7.94688
Ven	Chitosan+Fc	1	5	2.33077
Ven	Chitosan+Fc	2	5	1.47978
Ven	Chitosan+Fc	3	5	3.38264

## Sheet: RD7_Fig4_log2 foldchanges_5 dpi
	Barke		Accordine		genotype 11		Vanille		genotype 3		genotype 1		Marthe		Ven		Sangria		mean
	Mock +Fc	Chitosan + Fc	Mock + Fc	Chitosan + Fc	Mock + Fc	Chitosan + Fc	Mock + Fc	Chitosan + Fc	Mock + Fc	Chitosan + Fc	Mock + Fc	Chitosan + Fc	Mock + Fc	Chitosan + Fc	Mock + Fc	Chitosan + Fc	Mock + Fc	Chitosan + Fc	Mock + Fc	Chitosan + Fc
PR 3 (Chitinase)	2.13245	1.46753	2.17827	1.31115	2.82094	3.09181	3.40448	1.85617	3.84354	2.37753	3.63385	2.62155	2.58022	1.60663	3.46619	1.91472	3.1877	3.1011	3.02751	2.1498
PR 5 (Thaumatin like protein)	3.03434	2.65511	2.93742	2.20705	3.10475	3.43047	4.95204	3.27412	5.78841	3.6316	4.01067	3.01373	3.44178	2.05712	4.67209	2.65653	5.66793	5.94468	4.17883	3.20782
UDP Glycosyltransferase 13248	7.86666	7.31462	6.29773	5.46275	8.43418	7.76702	9.49821	6.69948	9.33504	6.61316	8.77614	5.74866	9.50719	6.68589	9.30501	7.28509	9.72461	10.1814	8.74942	7.08423
Tryptophan decarboxylase	10.0707	9.151	10.3514	9.39	9.86188	8.91942	12.5299	10.123	10.9433	7.76406	11.5587	9.09449	11.6589	9.37924	11.9206	9.66319	13.2964	13.5019	11.3546	9.66514
Fc DNA	2.82908	1.04335	3.3719	2.44986	4.05436	2.56081	8.30312	3.79052	10.2101	2.83579	10.2453	3.12942	12.3559	3.4852	13.7257	2.39773	19.2832	20.9507	9.37542	4.73815

## Sheet: RD8_Fig5e_DNA cont_field exp
Location	Block	Cultivar	Inoculation	Treatment	pg Fc DNA / ng barley DNA
Roggenstein	33	Accordine	FHB	Chitosan	0.578452
Roggenstein	34	Accordine	FHB	Chitosan	0.0982823
Roggenstein	35	Accordine	FHB	Chitosan	0.0586741
Roggenstein	36	Accordine	FHB	Chitosan	0.389264
Roggenstein	33	Accordine	FHB	Mock	0.290899
Roggenstein	34	Accordine	FHB	Mock	0.221124
Roggenstein	35	Accordine	FHB	Mock	0.158399
Roggenstein	36	Accordine	FHB	Mock	0.0914756
Roggenstein	33	Accordine	Control	Chitosan	0.0214918
Roggenstein	34	Accordine	Control	Chitosan	0.0455544
Roggenstein	35	Accordine	Control	Chitosan	0.0280288
Roggenstein	36	Accordine	Control	Chitosan	0.0300422
Roggenstein	33	Accordine	Control	Mock	0.0311999
Roggenstein	34	Accordine	Control	Mock	0.0299659
Roggenstein	35	Accordine	Control	Mock	0.0165404
Roggenstein	36	Accordine	Control	Mock	0.0576837
Roggenstein	1	Barke	FHB	Chitosan	0.0576325
Roggenstein	2	Barke	FHB	Chitosan	0.341078
Roggenstein	3	Barke	FHB	Chitosan	0.21225
Roggenstein	4	Barke	FHB	Chitosan	0.350395
Roggenstein	1	Barke	FHB	Mock	0.198956
Roggenstein	2	Barke	FHB	Mock	0.242584
Roggenstein	3	Barke	FHB	Mock	0.255395
Roggenstein	4	Barke	FHB	Mock	0.235621
Roggenstein	1	Barke	Control	Chitosan	0.00525878
Roggenstein	2	Barke	Control	Chitosan	0.135903
Roggenstein	3	Barke	Control	Chitosan	0.247115
Roggenstein	4	Barke	Control	Chitosan	0.0187342
Roggenstein	1	Barke	Control	Mock	0.0122472
Roggenstein	2	Barke	Control	Mock	0.00791539
Roggenstein	3	Barke	Control	Mock	0.0693982
Roggenstein	4	Barke	Control	Mock	0.0733668
Roggenstein	5	Danielle	FHB	Chitosan	0.158961
Roggenstein	6	Danielle	FHB	Chitosan	0.468731
Roggenstein	7	Danielle	FHB	Chitosan	0.171133
Roggenstein	8	Danielle	FHB	Chitosan	1.76971
Roggenstein	5	Danielle	FHB	Mock	0.376758
Roggenstein	6	Danielle	FHB	Mock	0.447638
Roggenstein	7	Danielle	FHB	Mock	0.790014
Roggenstein	8	Danielle	FHB	Mock	0.82941
Roggenstein	5	Danielle	Control	Chitosan	0.0255849
Roggenstein	6	Danielle	Control	Chitosan	0.00919874
Roggenstein	7	Danielle	Control	Chitosan	0.389229
Roggenstein	8	Danielle	Control	Chitosan	0.106958
Roggenstein	5	Danielle	Control	Mock	0.0732833
Roggenstein	6	Danielle	Control	Mock	0.21031
Roggenstein	7	Danielle	Control	Mock	0.109394
Roggenstein	8	Danielle	Control	Mock	0.117519
Roggenstein	17	Ellinor	FHB	Chitosan	1.19247
Roggenstein	18	Ellinor	FHB	Chitosan	0.303336
Roggenstein	19	Ellinor	FHB	Chitosan	0.103596
Roggenstein	20	Ellinor	FHB	Chitosan	0.812883
Roggenstein	17	Ellinor	FHB	Mock	0.693811
Roggenstein	18	Ellinor	FHB	Mock	0.997756
Roggenstein	19	Ellinor	FHB	Mock	1.20319
Roggenstein	20	Ellinor	FHB	Mock	2.70007
Roggenstein	17	Ellinor	Control	Chitosan	0.0142852
Roggenstein	18	Ellinor	Control	Chitosan	0.0723092
Roggenstein	19	Ellinor	Control	Chitosan	0.390799
Roggenstein	20	Ellinor	Control	Chitosan	0.0145407
Roggenstein	17	Ellinor	Control	Mock	0.0446127
Roggenstein	18	Ellinor	Control	Mock	0.0372205
Roggenstein	19	Ellinor	Control	Mock	0.125728
Roggenstein	20	Ellinor	Control	Mock	0.0251232
Roggenstein	29	Grace	FHB	Chitosan	0.278881
Roggenstein	30	Grace	FHB	Chitosan	0.84724
Roggenstein	31	Grace	FHB	Chitosan	0.958745
Roggenstein	32	Grace	FHB	Chitosan	1.38001
Roggenstein	29	Grace	FHB	Mock	0.318733
Roggenstein	30	Grace	FHB	Mock	0.365394
Roggenstein	31	Grace	FHB	Mock	1.5461
Roggenstein	32	Grace	FHB	Mock	3.94747
Roggenstein	29	Grace	Control	Chitosan	0.00937323
Roggenstein	30	Grace	Control	Chitosan	0.0285035
Roggenstein	31	Grace	Control	Chitosan	0.0425964
Roggenstein	32	Grace	Control	Chitosan	0.62853
Roggenstein	29	Grace	Control	Mock	0.137452
Roggenstein	30	Grace	Control	Mock	0.167008
Roggenstein	31	Grace	Control	Mock	0.109185
Roggenstein	32	Grace	Control	Mock	0.0359532
Roggenstein	9	Marthe	FHB	Chitosan	0.617004
Roggenstein	10	Marthe	FHB	Chitosan	0.217252
Roggenstein	11	Marthe	FHB	Chitosan	0.257194
Roggenstein	12	Marthe	FHB	Chitosan	0.353699
Roggenstein	9	Marthe	FHB	Mock	0.21168
Roggenstein	10	Marthe	FHB	Mock	0.224148
Roggenstein	11	Marthe	FHB	Mock	0.619143
Roggenstein	12	Marthe	FHB	Mock	0.334826
Roggenstein	9	Marthe	Control	Chitosan	0.0095678
Roggenstein	10	Marthe	Control	Chitosan	0.0132741
Roggenstein	11	Marthe	Control	Chitosan	0.0215225
Roggenstein	12	Marthe	Control	Chitosan	0.0286684
Roggenstein	9	Marthe	Control	Mock	0.0214165
Roggenstein	10	Marthe	Control	Mock	0.00559266
Roggenstein	11	Marthe	Control	Mock	0.0444877
Roggenstein	12	Marthe	Control	Mock	0.00303586
Roggenstein	21	genotype 13	FHB	Chitosan	0.133434
Roggenstein	22	genotype 13	FHB	Chitosan	0.130123
Roggenstein	23	genotype 13	FHB	Chitosan	0.645994
Roggenstein	24	genotype 13	FHB	Chitosan	0.729336
Roggenstein	21	genotype 13	FHB	Mock	0.297896
Roggenstein	22	genotype 13	FHB	Mock	0.123457
Roggenstein	23	genotype 13	FHB	Mock	0.598081
Roggenstein	24	genotype 13	FHB	Mock	0.377434
Roggenstein	21	genotype 13	Control	Chitosan	0.0146072
Roggenstein	22	genotype 13	Control	Chitosan	0.024313
Roggenstein	23	genotype 13	Control	Chitosan	0.0216728
Roggenstein	24	genotype 13	Control	Chitosan	0.116989
Roggenstein	21	genotype 13	Control	Mock	0.508598
Roggenstein	22	genotype 13	Control	Mock	0.0114367
Roggenstein	23	genotype 13	Control	Mock	0.0908723
Roggenstein	24	genotype 13	Control	Mock	0.0248652
Roggenstein	25	Tasja	FHB	Chitosan	0.469242
Roggenstein	26	Tasja	FHB	Chitosan	0.525587
Roggenstein	27	Tasja	FHB	Chitosan	1.07913
Roggenstein	28	Tasja	FHB	Chitosan	0.81254
Roggenstein	25	Tasja	FHB	Mock	0.28049
Roggenstein	26	Tasja	FHB	Mock	0.105553
Roggenstein	27	Tasja	FHB	Mock	0.762938
Roggenstein	28	Tasja	FHB	Mock	2.68547
Roggenstein	25	Tasja	Control	Chitosan	0.269086
Roggenstein	26	Tasja	Control	Chitosan	0.031658
Roggenstein	27	Tasja	Control	Chitosan	0.00415115
Roggenstein	28	Tasja	Control	Chitosan	0.00705352
Roggenstein	25	Tasja	Control	Mock	0.00966405
Roggenstein	26	Tasja	Control	Mock	0.181752
Roggenstein	27	Tasja	Control	Mock	0.0119347
Roggenstein	28	Tasja	Control	Mock	0.0186568
Roggenstein	13	Vanille	FHB	Chitosan	0.80385
Roggenstein	14	Vanille	FHB	Chitosan	0.121687
Roggenstein	15	Vanille	FHB	Chitosan	0.395013
Roggenstein	16	Vanille	FHB	Chitosan	0.162982
Roggenstein	13	Vanille	FHB	Mock	0.11618
Roggenstein	14	Vanille	FHB	Mock	0.862743
Roggenstein	15	Vanille	FHB	Mock	0.227682
Roggenstein	16	Vanille	FHB	Mock	0.403505
Roggenstein	13	Vanille	Control	Chitosan	0.0014128
Roggenstein	14	Vanille	Control	Chitosan	0.0104215
Roggenstein	15	Vanille	Control	Chitosan	0.237106
Roggenstein	16	Vanille	Control	Chitosan	0.0586747
Roggenstein	13	Vanille	Control	Mock	0.0198188
Roggenstein	14	Vanille	Control	Mock	0.391362
Roggenstein	15	Vanille	Control	Mock	0.00678404
Roggenstein	16	Vanille	Control	Mock	0.0136471
Holtsee	1	Barke	Control	Chitosan	0.080747
Holtsee	1	Barke	Control	Mock	0.0368513
Holtsee	1	Barke	FHB	Chitosan	0.0452234
Holtsee	1	Barke	FHB	Mock	0.0765833
Holtsee	2	Barke	FHB	Chitosan	0.2537
Holtsee	2	Barke	Control	Chitosan	0.0276438
Holtsee	2	Barke	FHB	Mock	2.31195
Holtsee	2	Barke	Control	Mock	0.0500827
Holtsee	3	Barke	Control	Mock	0.0505686
Holtsee	3	Barke	FHB	Mock	0.0768208
Holtsee	3	Barke	FHB	Chitosan	0.0559715
Holtsee	3	Barke	Control	Chitosan	0.0553823
Holtsee	4	Barke	Control	Chitosan	0.0549021
Holtsee	4	Barke	FHB	Chitosan	0.0888311
Holtsee	4	Barke	FHB	Mock	2.02619
Holtsee	4	Barke	Control	Mock	0.0184139
Holtsee	5	Danielle	Control	Chitosan	0
Holtsee	5	Danielle	FHB	Mock	0.123648
Holtsee	5	Danielle	FHB	Chitosan	0.402431
Holtsee	5	Danielle	Control	Mock	0.661482
Holtsee	6	Danielle	FHB	Chitosan	0.463547
Holtsee	6	Danielle	Control	Chitosan	0.062672
Holtsee	6	Danielle	Control	Mock	0.110555
Holtsee	6	Danielle	FHB	Mock	0.0418666
Holtsee	7	Danielle	FHB	Chitosan	0.116113
Holtsee	7	Danielle	Control	Mock	0.0477272
Holtsee	7	Danielle	Control	Chitosan	0.0863178
Holtsee	7	Danielle	FHB	Mock	0.0825505
Holtsee	8	Danielle	FHB	Mock	0.440158
Holtsee	8	Danielle	Control	Mock	0
Holtsee	8	Danielle	FHB	Chitosan	0.588129
Holtsee	8	Danielle	Control	Chitosan	0.129591
Holtsee	9	Marthe	FHB	Mock	0.310436
Holtsee	9	Marthe	Control	Mock	0.0800208
Holtsee	9	Marthe	Control	Chitosan	0.0875653
Holtsee	9	Marthe	FHB	Chitosan	0.888215
Holtsee	10	Marthe	FHB	Mock	0.0506845
Holtsee	10	Marthe	Control	Chitosan	0.126311
Holtsee	10	Marthe	FHB	Chitosan	0.761722
Holtsee	10	Marthe	Control	Mock	0.0626625
Holtsee	11	Marthe	Control	Chitosan	0.0512063
Holtsee	11	Marthe	FHB	Mock	7.79093
Holtsee	11	Marthe	Control	Mock	0.0283504
Holtsee	11	Marthe	FHB	Chitosan	0.0711774
Holtsee	12	Marthe	Control	Chitosan	0.0346456
Holtsee	12	Marthe	Control	Mock	0.0543621
Holtsee	12	Marthe	FHB	Mock	0.0450306
Holtsee	12	Marthe	FHB	Chitosan	0.0275336
Holtsee	13	Vanille	FHB	Chitosan	0.0385325
Holtsee	13	Vanille	Control	Chitosan	0.0146969
Holtsee	13	Vanille	Control	Mock	0.274247
Holtsee	13	Vanille	FHB	Mock	0.0107434
Holtsee	14	Vanille	FHB	Mock	0
Holtsee	14	Vanille	Control	Mock	0.0130639
Holtsee	14	Vanille	Control	Chitosan	0.025704
Holtsee	14	Vanille	FHB	Chitosan	0.108564
Holtsee	15	Vanille	Control	Chitosan	0.0840516
Holtsee	15	Vanille	Control	Mock	0.0369976
Holtsee	15	Vanille	FHB	Chitosan	1.24786
Holtsee	15	Vanille	FHB	Mock	0.0743671
Holtsee	16	Vanille	Control	Mock	0.0802729
Holtsee	16	Vanille	FHB	Mock	0.151757
Holtsee	16	Vanille	FHB	Chitosan	0.058687
Holtsee	16	Vanille	Control	Chitosan	0.0173549
Holtsee	17	Ellinor	Control	Chitosan	0.0249976
Holtsee	17	Ellinor	FHB	Chitosan	0.0222712
Holtsee	17	Ellinor	FHB	Mock	0.1299
Holtsee	17	Ellinor	Control	Mock	0.0212317
Holtsee	18	Ellinor	FHB	Chitosan	0.400138
Holtsee	18	Ellinor	FHB	Mock	0.17916
Holtsee	18	Ellinor	Control	Mock	0.0558715
Holtsee	18	Ellinor	Control	Chitosan	0.031089
Holtsee	19	Ellinor	FHB	Chitosan	0.115817
Holtsee	19	Ellinor	FHB	Mock	1.08389
Holtsee	19	Ellinor	Control	Chitosan	0.041741
Holtsee	19	Ellinor	Control	Mock	0.04236
Holtsee	20	Ellinor	FHB	Mock	0.0499252
Holtsee	20	Ellinor	FHB	Chitosan	0
Holtsee	20	Ellinor	Control	Mock	0.0672226
Holtsee	20	Ellinor	Control	Chitosan	0.0444941
Holtsee	21	genotype 13	FHB	Chitosan	0.0366121
Holtsee	21	genotype 13	Control	Mock	0.487431
Holtsee	21	genotype 13	FHB	Mock	0.076598
Holtsee	21	genotype 13	FHB	Chitosan	0.106972
Holtsee	22	genotype 13	Control	Mock	0.0483926
Holtsee	22	genotype 13	FHB	Mock	0.196875
Holtsee	22	genotype 13	Control	Chitosan	0.0465218
Holtsee	22	genotype 13	FHB	Chitosan	0.0317183
Holtsee	23	genotype 13	Control	Mock	0
Holtsee	23	genotype 13	Control	Chitosan	0.0377033
Holtsee	23	genotype 13	FHB	Mock	0.0204575
Holtsee	23	genotype 13	Control	Chitosan	0.0212696
Holtsee	24	genotype 13	FHB	Chitosan	0.0326425
Holtsee	24	genotype 13	Control	Mock	0
Holtsee	24	genotype 13	FHB	Mock	0.0150399
Holtsee	24	genotype 13	Control	Chitosan	0.0195178
Holtsee	25	Tasja	Control	Mock	0.0166961
Holtsee	25	Tasja	FHB	Mock	0.0318116
Holtsee	25	Tasja	FHB	Chitosan	0.126128
Holtsee	25	Tasja	Control	Chitosan	0.0700643
Holtsee	26	Tasja	FHB	Chitosan	0.566413
Holtsee	26	Tasja	Control	Chitosan	0.0528651
Holtsee	26	Tasja	FHB	Mock	2.63716
Holtsee	26	Tasja	Control	Mock	0.0688203
Holtsee	27	Tasja	FHB	Chitosan	0.018391
Holtsee	27	Tasja	Control	Mock	0.0217867
Holtsee	27	Tasja	Control	Chitosan	0.0267728
Holtsee	27	Tasja	FHB	Mock	0.183353
Holtsee	28	Tasja	Control	Mock	0.0178751
Holtsee	28	Tasja	FHB	Mock	0.0534299
Holtsee	28	Tasja	Control	Chitosan	0
Holtsee	28	Tasja	FHB	Chitosan	0.0725045
Holtsee	29	Grace	Control	Mock	0.0156968
Holtsee	29	Grace	FHB	Mock	0.0109292
Holtsee	29	Grace	Control	Chitosan	0.0386162
Holtsee	29	Grace	FHB	Chitosan	0.0582911
Holtsee	30	Grace	FHB	Chitosan	0.035982
Holtsee	30	Grace	Control	Chitosan	0.0227614
Holtsee	30	Grace	FHB	Mock	0.734028
Holtsee	30	Grace	Control	Mock	0.035466
Holtsee	31	Grace	FHB	Chitosan	0.0211048
Holtsee	31	Grace	Control	Mock	0
Holtsee	31	Grace	Control	Chitosan	0
Holtsee	31	Grace	FHB	Mock	0.0327917
Holtsee	32	Grace	FHB	Mock	0.0327721
Holtsee	32	Grace	FHB	Chitosan	0.594453
Holtsee	32	Grace	Control	Chitosan	0.0221658
Holtsee	32	Grace	Control	Mock	0.0334506
Holtsee	33	Accordine	FHB	Chitosan	0.0606344
Holtsee	33	Accordine	Control	Chitosan	0
Holtsee	33	Accordine	FHB	Mock	0.0648344
Holtsee	33	Accordine	Control	Mock	0
Holtsee	34	Accordine	Control	Chitosan	2.95366
Holtsee	34	Accordine	FHB	Chitosan	0.0214415
Holtsee	34	Accordine	Control	Mock	0.0380675
Holtsee	34	Accordine	FHB	Mock	0.03132
Holtsee	35	Accordine	Control	Mock	0.0225987
Holtsee	35	Accordine	FHB	Chitosan	0.0735798
Holtsee	35	Accordine	FHB	Mock	0.21378
Holtsee	35	Accordine	Control	Chitosan	0.0586631
Holtsee	36	Accordine	FHB	Mock	0.254485
Holtsee	36	Accordine	Control	Chitosan	0.062024
Holtsee	36	Accordine	Control	Mock	0
Holtsee	36	Accordine	FHB	Chitosan	0.0342014

## Sheet: RD9_Fig S-3_DNA contents_5 dpi
Genotype	treatment	sampling [dpi]	replicate	pg FcDNA / ng barley DNA
Barke	Mock+Fc	5	1	5.28048
Barke	Mock+Fc	5	2	3.74405
Barke	Mock+Fc	5	3	4.50289
Barke	Chitosan+Fc	5	1	1.67065
Barke	Chitosan+Fc	5	2	0.930439
Barke	Chitosan+Fc	5	3	1.96745
Sangria	Mock+Fc	5	1	6.72756
Sangria	Mock+Fc	5	2	6.05888
Sangria	Mock+Fc	5	3	9.86449
Sangria	Chitosan+Fc	5	1	3.00747
Sangria	Chitosan+Fc	5	2	3.04995
Sangria	Chitosan+Fc	5	3	4.39758
Marthe	Mock+Fc	5	1	4.89346
Marthe	Mock+Fc	5	2	7.51347
Marthe	Mock+Fc	5	3	9.65242
Marthe	Chitosan+Fc	5	1	4.08715
Marthe	Chitosan+Fc	5	2	4.50423
Marthe	Chitosan+Fc	5	3	4.69441
Lexy	Mock+Fc	5	1	3.58226
Lexy	Mock+Fc	5	2	2.16538
Lexy	Mock+Fc	5	3	4.3074
Lexy	Chitosan+Fc	5	1	3.95077
Lexy	Chitosan+Fc	5	2	2.39082
Lexy	Chitosan+Fc	5	3	2.89546
genotype 7	Mock+Fc	5	1	2.8911
genotype 7	Mock+Fc	5	2	1.43354
genotype 7	Mock+Fc	5	3	2.64912
genotype 7	Chitosan+Fc	5	1	1.20063
genotype 7	Chitosan+Fc	5	2	0.873018
genotype 7	Chitosan+Fc	5	3	1.0978
genotype 13	Mock+Fc	5	1	7.55029
genotype 13	Mock+Fc	5	2	13.8984
genotype 13	Mock+Fc	5	3	10.0918
genotype 13	Chitosan+Fc	5	1	5.7624
genotype 13	Chitosan+Fc	5	2	2.13141
genotype 13	Chitosan+Fc	5	3	3.92166
genotype 3	Mock+Fc	5	1	1.39479
genotype 3	Mock+Fc	5	2	3.92602
genotype 3	Mock+Fc	5	3	3.55428
genotype 3	Chitosan+Fc	5	1	1.60859
genotype 3	Chitosan+Fc	5	2	0.581664
genotype 3	Chitosan+Fc	5	3	2.39626
Ven	Mock+Fc	5	1	1.17052
Ven	Mock+Fc	5	2	1.06318
Ven	Mock+Fc	5	3	1.74386
Ven	Chitosan+Fc	5	1	0.385893
Ven	Chitosan+Fc	5	2	0.432128
Ven	Chitosan+Fc	5	3	0.33882
genotype 6	Mock+Fc	5	1	5.85934
genotype 6	Mock+Fc	5	2	4.1066
genotype 6	Mock+Fc	5	3	2.75008
genotype 6	Chitosan+Fc	5	1	1.70159
genotype 6	Chitosan+Fc	5	2	1.69016
genotype 6	Chitosan+Fc	5	3	2.33854
Vanille	Mock+Fc	5	1	7.62268
Vanille	Mock+Fc	5	2	6.47589
Vanille	Mock+Fc	5	3	5.33314
Vanille	Chitosan+Fc	5	1	3.98674
Vanille	Chitosan+Fc	5	2	3.87531
Vanille	Chitosan+Fc	5	3	1.92983
genotype 11	Mock+Fc	5	1	5.0021
genotype 11	Mock+Fc	5	2	7.96021
genotype 11	Mock+Fc	5	3	3.42641
genotype 11	Chitosan+Fc	5	1	2.41066
genotype 11	Chitosan+Fc	5	2	2.6065
genotype 11	Chitosan+Fc	5	3	2.6121
Marthe	2x Mock+Fc	5	1	3.15231
Marthe	2x Mock+Fc	5	2	4.19032
Marthe	2x Mock+Fc	5	3	5.19598
Marthe	2x Chitosan+Fc	5	1	1.25694
Marthe	2x Chitosan+Fc	5	2	1.84902
Marthe	2x Chitosan+Fc	5	3	1.35544
Sangria	2x Mock+Fc	5	1	12.0226
Sangria	2x Mock+Fc	5	2	12.0963
Sangria	2x Mock+Fc	5	3	7.36454
Sangria	2x Chitosan+Fc	5	1	2.83265
Sangria	2x Chitosan+Fc	5	2	2.51239
Sangria	2x Chitosan+Fc	5	3	2.14765

[truncated: 1 more sheets: RD10_Fig S-3_Disease cat_18 dpi]
