# Supplementary material for: The effect of foliar chitosan application on fusarium head blight in barley is highly genotype dependent
Source: BMC Plant Biol. 2026 Jul 13;26:1199. doi: 10.1186/s12870-026-09486-7 (PMC13366867; doi:10.1186/s12870-026-09486-7)
Supplement: Supplementary file 1 — Supplementary Material 1: Table S-1. Primer sequences for quantification of barley or F. culmorum DNA in qPCR assay [29] and barley reference and target genes used for gene expression analyses in qRT-PCR. The barley Ubiquitin gene was previously validated as a reference gene in a study by [33] and showed stable expression in transcriptomic data across different stress conditions [32]. The gene identifiers and gene descriptions are given for the Morex v3 barley reference genome [56]. Table S-2. Pearson´s correlation analyses assessing relationships between mean gene expression of defence- and stress associated genes with mean fungal DNA contents in barley spikes of nine either Mock + Fc or Chitosan + Fc treated barley genotypes 5 days post inoculation. The table shows the comparisons per target gene, the respective number of genotypes (n), the degree of freedom (df) per comparison, the p value at a level of significance of 0.05, R2 values and the equation for the linear regression line. Figure S-1. ethylene production in leaves of cultivars Marthe and Sangria treated with mock or different chitosan preparations. [A] The pre-treatment (1st) of 10 days old barley plants with mock- or chitosan solution occurred 2 days before the preparation of leaf discs for subsequent ethylene measurement after challenge treatment with mock or chitosan. The experiment was conducted in two independent biological replicates with four to five technical replicates. Error bars indicate standard error. “Chitosan” = Chitosan (C3646, obtained from Sigma-Aldrich, Germany); “Chitosan practical grade” (417963, obtained from Sigma-Aldrich, Germany); “Chitosan low mol. Weight” = Chitosan (448869, obtained from Sigma-Aldrich, Germany). Statistical differences between rank sums of treatment groups were tested using the Mann–Whitney U-test. Significant differences are indicated as *p < 0.05; **p < 0.01. Figure S-2. Fungal growth assay on ¼ strength PDA supplemented with different chitosan concentratio [file 12870_2026_9486_MOESM1_ESM.zip › Suppl. Datasets_D1-10_revised.xlsx]

## Sheet: READ ME
Dataset	refers to figure	Title	Description
D1	1	ET Model estimates	results for model estimates obtained from linear mixed effects model
D2	1	ANOVA	ANOVA results
D3	1	ET tuckey pairwise	tuckey pairwise comparisons
D4	2	DNA ANOVA mock-chitosan	ANOVA results with and without genotype as factor
D5	2	DNA tuckey pairwise mock-chitosan	tuckey pairwise comparisons for DNA contents between mock and chitosan treated samples per genotype
D6	2	Symptoms ANOVA mock-chitosan	ANOVA results with and without genotype as factor
D7	2	Symptoms tuckey pairwise mock chitosan	tuckey pairwise comparisons for symptoms between mock and chitosan treated samples per genotype
D8	5	DNA model estimates	results for model estimates obtained from linear mixed effects model
D9	5	DNA ANOVA	ANOVA results with and without genotype as factor
D10	5	DNA tuckey pairwise mock chitosan	tuckey pairwise comparisons for DNA contents between mock and chitosan treated samples per genotype

## Sheet: D1_Fig1_ET model estimates
Pre-Treatment	Elicitor	Genotype	estimate	std.error	df	statistic
Chitosan	Chitosan	Marthe	2.08321	0.313434	3	6.6464
Mock	Chitosan	Marthe	2.94601	0.324095	3	9.08995
Chitosan	Mock	Marthe	0.875905	0.313434	3	2.79454
Mock	Mock	Marthe	1.7387	0.324095	3	5.36479
Chitosan	Chitosan	Sangria	2.58671	0.313434	3	8.25281
Mock	Chitosan	Sangria	3.01649	0.324095	3	9.30742
Chitosan	Mock	Sangria	1.37941	0.313434	3	4.40095
Mock	Mock	Sangria	1.80919	0.324095	3	5.58227

## Sheet: D2_Fig1_ET_ANOVA
	numDF	denDF	F-value	p-value
(Intercept)	1	122	42.5039	1.67264e-09
Genotype	1	122	11.8698	0.000782891
Pre-Treatment	1	122	36.5851	1.64934e-08
Elicitor	1	122	140.08	0
Genotype:Pre-Treatment	1	122	4.10593	0.0449137

## Sheet: D3_Fig1_ET_tuckey_pairwise
contrast	estimate	std.error	adj.p.value	sign
Chitosan Chitosan Marthe - Mock Chitosan Marthe	-0.862799	0.151109	2.23343e-06	p<0.001
Chitosan Chitosan Marthe - Chitosan Mock Marthe	1.2073	0.102007	8.06022e-14	p<0.001
Chitosan Chitosan Marthe - Mock Mock Marthe	0.344505	0.182316	0.560674	n.s
Chitosan Chitosan Marthe - Chitosan Chitosan Sangria	-0.503505	0.126638	0.00292749	p<0.01
Chitosan Chitosan Marthe - Mock Chitosan Sangria	-0.933281	0.151109	2.47776e-07	p<0.001
Chitosan Chitosan Marthe - Chitosan Mock Sangria	0.703799	0.162611	0.000794382	p<0.001
Chitosan Chitosan Marthe - Mock Mock Sangria	0.274023	0.182316	0.804471	n.s
Mock Chitosan Marthe - Chitosan Mock Marthe	2.0701	0.182316	9.50351e-14	p<0.001
Mock Chitosan Marthe - Mock Mock Marthe	1.2073	0.102007	8.06022e-14	p<0.001
Mock Chitosan Marthe - Chitosan Chitosan Sangria	0.359294	0.151109	0.261754	n.s
Mock Chitosan Marthe - Mock Chitosan Sangria	-0.0704829	0.172135	0.999906	n.s
Mock Chitosan Marthe - Chitosan Mock Sangria	1.5666	0.182316	1.08247e-12	p<0.001
Mock Chitosan Marthe - Mock Mock Sangria	1.13682	0.200089	2.54367e-06	p<0.001
Chitosan Mock Marthe - Mock Mock Marthe	-0.862799	0.151109	2.23343e-06	p<0.001
Chitosan Mock Marthe - Chitosan Chitosan Sangria	-1.71081	0.162611	1.26232e-13	p<0.001
Chitosan Mock Marthe - Mock Chitosan Sangria	-2.14059	0.182316	8.26006e-14	p<0.001
Chitosan Mock Marthe - Chitosan Mock Sangria	-0.503505	0.126638	0.00292749	p<0.01
Chitosan Mock Marthe - Mock Mock Sangria	-0.933281	0.151109	2.47776e-07	p<0.001
Mock Mock Marthe - Chitosan Chitosan Sangria	-0.84801	0.182316	0.000222236	p<0.001
Mock Mock Marthe - Mock Chitosan Sangria	-1.27779	0.200089	8.95728e-08	p<0.001
Mock Mock Marthe - Chitosan Mock Sangria	0.359294	0.151109	0.261754	n.s
Mock Mock Marthe - Mock Mock Sangria	-0.0704829	0.172135	0.999906	n.s
Chitosan Chitosan Sangria - Mock Chitosan Sangria	-0.429777	0.151109	0.0937974	n.s
Chitosan Chitosan Sangria - Chitosan Mock Sangria	1.2073	0.102007	8.06022e-14	p<0.001
Chitosan Chitosan Sangria - Mock Mock Sangria	0.777527	0.182316	0.00101133	p<0.01
Mock Chitosan Sangria - Chitosan Mock Sangria	1.63708	0.182316	2.58127e-13	p<0.001
Mock Chitosan Sangria - Mock Mock Sangria	1.2073	0.102007	8.06022e-14	p<0.001
Chitosan Mock Sangria - Mock Mock Sangria	-0.429777	0.151109	0.0937974	n.s

## Sheet: D4_Fig2_DNA_ANOVA_mock-chitosan
ANOVA
	numDF	denDF	F-value	p-value
(Intercept)	1	154	179.779	0
Treatment	1	154	27.1211	6.03532e-07
Genotype	38	154	8.06249	0
Treatment:Genotype	38	154	1.99262	0.00179261
DNA_meta_ANOVA
	Df	Sum Sq	Mean Sq	F value	Pr(>F)
Treatment	1	554.924	554.924	11.6682	0.00075049
Residuals	232	11033.6	47.5587	NA	NA

## Sheet: D5_Fig2_DNA_tuckey_pw_mo-chit
Genotype	contrast	estimate	std.error	p.value
genotype 1	(Chitosan+Fc) - (Mock+Fc)	-22.9433	3.69333	4.6593e-09
genotype 2	(Chitosan+Fc) - (Mock+Fc)	-11.9967	3.69333	0.00142575
genotype 3	(Chitosan+Fc) - (Mock+Fc)	-8.15667	3.69333	0.0286878
genotype 4	(Chitosan+Fc) - (Mock+Fc)	-2.29	3.69333	0.53615
genotype 5	(Chitosan+Fc) - (Mock+Fc)	-0.503333	3.69333	0.891776
genotype 6	(Chitosan+Fc) - (Mock+Fc)	-0.0833333	3.69333	0.982028
genotype 7	(Chitosan+Fc) - (Mock+Fc)	-1.64667	3.69333	0.656332
genotype 8	(Chitosan+Fc) - (Mock+Fc)	-0.53	3.69333	0.886081
genotype 9	(Chitosan+Fc) - (Mock+Fc)	-0.113333	3.69333	0.97556
genotype 10	(Chitosan+Fc) - (Mock+Fc)	-1.24333	3.69333	0.736844
genotype 11	(Chitosan+Fc) - (Mock+Fc)	3.13	3.69333	0.398046
genotype 12	(Chitosan+Fc) - (Mock+Fc)	-2.19667	3.69333	0.552872
Accordine	(Chitosan+Fc) - (Mock+Fc)	-2.32667	3.69333	0.529651
Aischa	(Chitosan+Fc) - (Mock+Fc)	-4.20667	3.69333	0.256475
Avalon	(Chitosan+Fc) - (Mock+Fc)	-0.9	3.69333	0.807801
Barke	(Chitosan+Fc) - (Mock+Fc)	0.0166667	3.69333	0.996405
Danielle	(Chitosan+Fc) - (Mock+Fc)	-1.04333	3.69333	0.777946
Ellinor	(Chitosan+Fc) - (Mock+Fc)	-3.13333	3.69333	0.397545
Fortuna	(Chitosan+Fc) - (Mock+Fc)	-1.26333	3.69333	0.732773
Gante	(Chitosan+Fc) - (Mock+Fc)	-1.47333	3.69333	0.690506
Grace	(Chitosan+Fc) - (Mock+Fc)	-3.92	3.69333	0.290182
IPZ 24727	(Chitosan+Fc) - (Mock+Fc)	-8.91333	3.69333	0.0169803
Leandra	(Chitosan+Fc) - (Mock+Fc)	-0.833333	3.69333	0.821787
Lexy	(Chitosan+Fc) - (Mock+Fc)	0.346667	3.69333	0.92534
Marthe	(Chitosan+Fc) - (Mock+Fc)	-4.82333	3.69333	0.193514
Palmella Blue	(Chitosan+Fc) - (Mock+Fc)	-2.05333	3.69333	0.579047
Quench	(Chitosan+Fc) - (Mock+Fc)	-0.286667	3.69333	0.938233
RGT Planet	(Chitosan+Fc) - (Mock+Fc)	-0.606667	3.69333	0.869742
Sangria	(Chitosan+Fc) - (Mock+Fc)	0.966667	3.69333	0.793877
Scarlett	(Chitosan+Fc) - (Mock+Fc)	-19.11	3.69333	7.03664e-07
Shetty	(Chitosan+Fc) - (Mock+Fc)	-7.83667	3.69333	0.035451
genotype 13	(Chitosan+Fc) - (Mock+Fc)	-1.93333	3.69333	0.601402
genotype 14	(Chitosan+Fc) - (Mock+Fc)	1.3	3.69333	0.72533
Tasja	(Chitosan+Fc) - (Mock+Fc)	1.12	3.69333	0.762109
Thule	(Chitosan+Fc) - (Mock+Fc)	-3.53	3.69333	0.340682
Umbrella	(Chitosan+Fc) - (Mock+Fc)	-0.896667	3.69333	0.808499
Vanille	(Chitosan+Fc) - (Mock+Fc)	-0.733333	3.69333	0.842872
Ven	(Chitosan+Fc) - (Mock+Fc)	0.106667	3.69333	0.976997
Yoda	(Chitosan+Fc) - (Mock+Fc)	-5.57667	3.69333	0.13311

## Sheet: D6_Fig2_Symptoms_ANOVA_mo-chit
ANOVA
	numDF	denDF	F-value	p-value
(Intercept)	1	385	1510.18	0
Treatment	1	385	79.3228	0
Genotype	38	385	17.2311	0
Treatment:Genotype	38	385	1.4294	0.0523322
Symptoms_meta_ANOVA
	numDF	denDF	F-value	p-value
Treatment	1	461	919.929	0
Residuals	1	461	33.5644	1.2784e-08

## Sheet: D7_Fig2_Symp_tuckey_pw_mo-chit
Genotype	contrast	estimate	std.error	p.value
genotype 1	(Chitosan+Fc) - (Mock+Fc)	-22.8667	6.71521	0.000730712
genotype 2	(Chitosan+Fc) - (Mock+Fc)	-16.7333	6.71521	0.0131277
genotype 3	(Chitosan+Fc) - (Mock+Fc)	7.35	6.71521	0.274407
genotype 4	(Chitosan+Fc) - (Mock+Fc)	-7.31667	6.71521	0.276585
genotype 5	(Chitosan+Fc) - (Mock+Fc)	-5.28333	6.71521	0.4319
genotype 6	(Chitosan+Fc) - (Mock+Fc)	-2.23333	6.71521	0.739633
genotype 7	(Chitosan+Fc) - (Mock+Fc)	7.23333	6.71521	0.282085
genotype 8	(Chitosan+Fc) - (Mock+Fc)	-3.43333	6.71521	0.60945
genotype 9	(Chitosan+Fc) - (Mock+Fc)	-2.23333	6.71521	0.739633
genotype 10	(Chitosan+Fc) - (Mock+Fc)	-11.35	6.71521	0.0918003
genotype 11	(Chitosan+Fc) - (Mock+Fc)	1.58333	6.71521	0.813726
genotype 12	(Chitosan+Fc) - (Mock+Fc)	-11.4167	6.71521	0.0899157
Accordine	(Chitosan+Fc) - (Mock+Fc)	-18.6167	6.71521	0.00583631
Aischa	(Chitosan+Fc) - (Mock+Fc)	-16.55	6.71521	0.0141542
Avalon	(Chitosan+Fc) - (Mock+Fc)	-9.76667	6.71521	0.146647
Barke	(Chitosan+Fc) - (Mock+Fc)	-12.1667	6.71521	0.0707948
Danielle	(Chitosan+Fc) - (Mock+Fc)	-8.35	6.71521	0.21446
Ellinor	(Chitosan+Fc) - (Mock+Fc)	-10.3667	6.71521	0.123468
Fortuna	(Chitosan+Fc) - (Mock+Fc)	-13.4667	6.71521	0.0456198
Gante	(Chitosan+Fc) - (Mock+Fc)	-8.33333	6.71521	0.215374
Grace	(Chitosan+Fc) - (Mock+Fc)	-15.5	6.71521	0.0215176
IPZ 24727	(Chitosan+Fc) - (Mock+Fc)	-11.8833	6.71521	0.0775827
Leandra	(Chitosan+Fc) - (Mock+Fc)	-15.7833	6.71521	0.0192578
Lexy	(Chitosan+Fc) - (Mock+Fc)	-2.55	6.71521	0.704351
Marthe	(Chitosan+Fc) - (Mock+Fc)	-25.8833	6.71521	0.000135886
Palmella Blue	(Chitosan+Fc) - (Mock+Fc)	-18.4167	6.71521	0.00638147
Quench	(Chitosan+Fc) - (Mock+Fc)	-13.3667	6.71521	0.0472417
RGT Planet	(Chitosan+Fc) - (Mock+Fc)	-11.4833	6.71521	0.0880625
Sangria	(Chitosan+Fc) - (Mock+Fc)	7.71667	6.71521	0.251214
Scarlett	(Chitosan+Fc) - (Mock+Fc)	-12.8333	6.71521	0.0567359
Shetty	(Chitosan+Fc) - (Mock+Fc)	-17.25	6.71521	0.0105812
genotype 13	(Chitosan+Fc) - (Mock+Fc)	1.01667	6.71521	0.879741
genotype 14	(Chitosan+Fc) - (Mock+Fc)	-2.8	6.71521	0.676937
Tasja	(Chitosan+Fc) - (Mock+Fc)	-7.5	6.71521	0.264747
Thule	(Chitosan+Fc) - (Mock+Fc)	-13.35	6.71521	0.0475167
Umbrella	(Chitosan+Fc) - (Mock+Fc)	-6.5	6.71521	0.333676
Vanille	(Chitosan+Fc) - (Mock+Fc)	-8.46667	6.71521	0.208137
Ven	(Chitosan+Fc) - (Mock+Fc)	-21.3333	6.71521	0.00160886
Yoda	(Chitosan+Fc) - (Mock+Fc)	-13.0167	6.71521	0.0533067

## Sheet: D8_Fig5_DNA_model estimates
Cultivar	treatment	emmean	SE	df	lower.CL	upper.CL
Accordine	FHB+Chitosan	0.164316	0.061569	54	0.0408778	0.287755
Barke	FHB+Chitosan	0.175635	0.0392747	54	0.0968941	0.254376
Danielle	FHB+Chitosan	0.517344	0.197317	54	0.121748	0.91294
Ellinor	FHB+Chitosan	0.368814	0.131673	54	0.104825	0.632802
Grace	FHB+Chitosan	0.521839	0.133113	54	0.254963	0.788714
Marthe	FHB+Chitosan	0.399225	0.121539	54	0.155553	0.642896
genotype 13	FHB+Chitosan	0.228189	0.0807288	54	0.0663372	0.39004
Tasja	FHB+Chitosan	0.458741	0.0942285	54	0.269825	0.647658
Vanille	FHB+Chitosan	0.367146	0.166971	54	0.0323896	0.701903
Accordine	FHB+Mock	0.16579	0.0342325	53	0.097128	0.234451
Barke	FHB+Mock	0.678012	0.302439	53	0.0713957	1.28463
Danielle	FHB+Mock	0.391505	0.0733514	53	0.244381	0.53863
Ellinor	FHB+Mock	0.879714	0.253919	53	0.370416	1.38901
Grace	FHB+Mock	0.873527	0.433864	53	0.00330501	1.74375
Marthe	FHB+Mock	1.19836	0.958776	53	-0.724701	3.12142
genotype 13	FHB+Mock	0.215399	0.0574986	53	0.100071	0.330726
Tasja	FHB+Mock	0.842526	0.434661	53	-0.0292924	1.71435
Vanille	FHB+Mock	0.230872	0.0843466	53	0.0616944	0.40005

## Sheet: D9_Fig5_DNA_ANOVA
DNA_field_meta_ANOVA
	numDF	denDF	F-value	p-value
(Intercept)	1	214	52.3662	8.1205e-12
Location	1	62	1.44604	0.233736
Cultivar	8	62	0.654664	0.728767
Chitosan	1	214	2.2544	0.134709
Inoculation	1	214	28.2107	2.72021e-07
DNA_field_ANOVA
	numDF	denDF	F-value	p-value
(Intercept)	1	54	415.55	0
Location	1	54	181.869	0
Cultivar	8	54	5.9446	1.85011e-05
treatment	1	53	0.207335	0.650724
Location:Cultivar	8	54	2.68207	0.0147103
Location:treatment	1	53	0.979172	0.326899
Cultivar:treatment	8	53	0.884984	0.535347
Location:Cultivar:treatment	8	53	0.900947	0.522611

[truncated: 1 more sheets: D10_Fig5_DNA_tuckey_pw_mo-chit]
